# Supplementary material for: Using a Co-Creational Approach to Develop, Implement and Evaluate an Intervention to Promote Physical Activity in Adolescent Girls from Vocational and Technical Schools: A Case Control Study
Source: Int J Environ Res Public Health. 2017 Aug 1;14(8):862. doi: 10.3390/ijerph14080862 (PMC5580566; doi:10.3390/ijerph14080862)
Supplement: Supplementary file 1 [file ijerph-14-00862-s001.zip]

Archive with 1 entries (1 files):
- ijerph-208039-supplementary.xlsx
