# Supplementary material for: Using a Co-Creational Approach to Develop, Implement and Evaluate an Intervention to Promote Physical Activity in Adolescent Girls from Vocational and Technical Schools: A Case Control Study
Source: Int J Environ Res Public Health. 2017 Aug 1;14(8):862. doi: 10.3390/ijerph14080862 (PMC5580566; doi:10.3390/ijerph14080862)
Supplement: Supplementary file 1 [file ijerph-14-00862-s001.zip › ijerph-208039-supplementary.xlsx]

## Sheet: S1. Dataset
D1Q1	CONST	SCHOOL_Q2	group	education	D1Q5	D1Q6	D1Q7	D1Q8a	D1Q8b	D1Q9a	D1Q9b	D1Q10a	D1Q10b	D1Q10c	D1Q10d	D1Q10e	D1Q10f	D1Q10g	D1Q11	D1Q12	Age	D1Q5_p	D1Q6_p	D1Q7_p	D1Q8a_p	D1vQ8b_p	D1Q9a_p	D1Q9b_p	D1Q10a_p	D1Q10b_p	D1Q10c_p	D1Q10d_p	D1Q10e_p	D1Q10f_p	D1Q10g_p	PIHS_D5vraag1_p	PIHS_D5vraag2A_p	PIHS_D5vraag2B_p	PIHS_D5vraag2C_p	PIHS_D5vraag2D_p	PIHS_D5vraag3_p	PIHS_D5vraag4_p	PIHS_D5vraag4A_p	PIHS_D5vraag5A_p	PIHS_D5vraag5B_p	PIHS_D5vraag5C_p	PIHS_D5vraag5D_p	KTA_D5vraag1_P	KTA_D5vraag2A_p
1011	1	1	1	#NULL!	#NULL!	#NULL!	#NULL!	#NULL!	0	#NULL!	0	#NULL!	#NULL!	#NULL!	#NULL!	#NULL!	#NULL!	#NULL!	#NULL!	#NULL!	#NULL!	1999	10	2	1	0	1	0	0	1	0	0	0	0	0	#NULL!	#NULL!	#NULL!	#NULL!	#NULL!	#NULL!	#NULL!	0	#NULL!	#NULL!	#NULL!	#NULL!	2	3
1011	1	1	1	#NULL!	#NULL!	#NULL!	#NULL!	#NULL!	0	#NULL!	0	#NULL!	#NULL!	#NULL!	#NULL!	#NULL!	#NULL!	#NULL!	#NULL!	#NULL!	#NULL!	1999	10	2	1	0	1	0	0	1	0	0	0	0	0	#NULL!	#NULL!	#NULL!	#NULL!	#NULL!	#NULL!	#NULL!	0	#NULL!	#NULL!	#NULL!	#NULL!	2	3
3012	1	3	1	#NULL!	#NULL!	#NULL!	#NULL!	#NULL!	0	#NULL!	0	#NULL!	#NULL!	#NULL!	#NULL!	#NULL!	#NULL!	#NULL!	#NULL!	#NULL!	#NULL!	1998	4	2	2	1	6	1	1	0	0	0	0	0	0	1	1	1	1	2	2	1	0	#NULL!	#NULL!	#NULL!	#NULL!	#NULL!	#NULL!
3012	1	3	1	#NULL!	#NULL!	#NULL!	#NULL!	#NULL!	0	#NULL!	0	#NULL!	#NULL!	#NULL!	#NULL!	#NULL!	#NULL!	#NULL!	#NULL!	#NULL!	#NULL!	1998	4	2	2	1	6	1	1	0	0	0	0	0	0	1	1	1	1	2	2	1	0	#NULL!	#NULL!	#NULL!	#NULL!	#NULL!	#NULL!
3031	1	3	1	#NULL!	#NULL!	#NULL!	#NULL!	#NULL!	0	#NULL!	0	#NULL!	#NULL!	#NULL!	#NULL!	#NULL!	#NULL!	#NULL!	#NULL!	#NULL!	#NULL!	1997	6	2	1	0	1	0	1	0	0	0	0	0	0	1	1	1	1	2	1	#NULL!	0	1	1	1	2	#NULL!	#NULL!
3031	1	3	1	#NULL!	#NULL!	#NULL!	#NULL!	#NULL!	0	#NULL!	0	#NULL!	#NULL!	#NULL!	#NULL!	#NULL!	#NULL!	#NULL!	#NULL!	#NULL!	#NULL!	1997	6	2	1	0	1	0	1	0	0	0	0	0	0	1	1	1	1	2	1	#NULL!	0	1	1	1	2	#NULL!	#NULL!
3041	1	3	1	#NULL!	#NULL!	#NULL!	#NULL!	#NULL!	0	#NULL!	0	#NULL!	#NULL!	#NULL!	#NULL!	#NULL!	#NULL!	#NULL!	#NULL!	#NULL!	#NULL!	1998	10	2	1	0	4	0	1	0	0	0	0	0	0	1	1	1	1	1	2	2	0	#NULL!	#NULL!	#NULL!	#NULL!	#NULL!	#NULL!
3041	1	3	1	#NULL!	#NULL!	#NULL!	#NULL!	#NULL!	0	#NULL!	0	#NULL!	#NULL!	#NULL!	#NULL!	#NULL!	#NULL!	#NULL!	#NULL!	#NULL!	#NULL!	1998	10	2	1	0	4	0	1	0	0	0	0	0	0	1	1	1	1	1	2	2	0	#NULL!	#NULL!	#NULL!	#NULL!	#NULL!	#NULL!
3051	1	3	1	#NULL!	#NULL!	#NULL!	#NULL!	#NULL!	0	#NULL!	0	#NULL!	#NULL!	#NULL!	#NULL!	#NULL!	#NULL!	#NULL!	#NULL!	#NULL!	#NULL!	1998	11	2	1	0	4	0	1	0	0	0	0	0	0	1	1	1	1	2	2	1	0	#NULL!	#NULL!	#NULL!	#NULL!	#NULL!	#NULL!
3051	1	3	1	#NULL!	#NULL!	#NULL!	#NULL!	#NULL!	0	#NULL!	0	#NULL!	#NULL!	#NULL!	#NULL!	#NULL!	#NULL!	#NULL!	#NULL!	#NULL!	#NULL!	1998	11	2	1	0	4	0	1	0	0	0	0	0	0	1	1	1	1	2	2	1	0	#NULL!	#NULL!	#NULL!	#NULL!	#NULL!	#NULL!
3052	1	3	1	#NULL!	#NULL!	#NULL!	#NULL!	#NULL!	0	#NULL!	0	#NULL!	#NULL!	#NULL!	#NULL!	#NULL!	#NULL!	#NULL!	#NULL!	#NULL!	#NULL!	1999	4	2	1	0	4	0	1	0	0	0	0	0	0	1	2	2	2	2	2	1	0	#NULL!	#NULL!	#NULL!	#NULL!	#NULL!	#NULL!
3052	1	3	1	#NULL!	#NULL!	#NULL!	#NULL!	#NULL!	0	#NULL!	0	#NULL!	#NULL!	#NULL!	#NULL!	#NULL!	#NULL!	#NULL!	#NULL!	#NULL!	#NULL!	1999	4	2	1	0	4	0	1	0	0	0	0	0	0	1	2	2	2	2	2	1	0	#NULL!	#NULL!	#NULL!	#NULL!	#NULL!	#NULL!
3053	1	3	1	#NULL!	#NULL!	#NULL!	#NULL!	#NULL!	0	#NULL!	0	#NULL!	#NULL!	#NULL!	#NULL!	#NULL!	#NULL!	#NULL!	#NULL!	#NULL!	#NULL!	1999	12	2	1	0	4	0	1	0	0	0	0	0	0	1	2	1	1	1	2	1	0	#NULL!	#NULL!	#NULL!	#NULL!	#NULL!	#NULL!
3053	1	3	1	#NULL!	#NULL!	#NULL!	#NULL!	#NULL!	0	#NULL!	0	#NULL!	#NULL!	#NULL!	#NULL!	#NULL!	#NULL!	#NULL!	#NULL!	#NULL!	#NULL!	1999	12	2	1	0	4	0	1	0	0	0	0	0	0	1	2	1	1	1	2	1	0	#NULL!	#NULL!	#NULL!	#NULL!	#NULL!	#NULL!
3061	1	3	1	#NULL!	#NULL!	#NULL!	#NULL!	#NULL!	0	#NULL!	0	#NULL!	#NULL!	#NULL!	#NULL!	#NULL!	#NULL!	#NULL!	#NULL!	#NULL!	#NULL!	1997	5	2	1	0	1	0	0	1	0	0	0	0	0	1	2	3	2	3	2	2	0	#NULL!	#NULL!	#NULL!	#NULL!	#NULL!	#NULL!
3061	1	3	1	#NULL!	#NULL!	#NULL!	#NULL!	#NULL!	0	#NULL!	0	#NULL!	#NULL!	#NULL!	#NULL!	#NULL!	#NULL!	#NULL!	#NULL!	#NULL!	#NULL!	1997	5	2	1	0	1	0	0	1	0	0	0	0	0	1	2	3	2	3	2	2	0	#NULL!	#NULL!	#NULL!	#NULL!	#NULL!	#NULL!
3062	1	3	1	#NULL!	#NULL!	#NULL!	#NULL!	#NULL!	0	#NULL!	0	#NULL!	#NULL!	#NULL!	#NULL!	#NULL!	#NULL!	#NULL!	#NULL!	#NULL!	#NULL!	1999	11	2	1	0	4	0	1	0	0	0	0	0	0	#NULL!	#NULL!	#NULL!	#NULL!	#NULL!	1	#NULL!	0	4	3	3	3	#NULL!	#NULL!
3062	1	3	1	#NULL!	#NULL!	#NULL!	#NULL!	#NULL!	0	#NULL!	0	#NULL!	#NULL!	#NULL!	#NULL!	#NULL!	#NULL!	#NULL!	#NULL!	#NULL!	#NULL!	1999	11	2	1	0	4	0	1	0	0	0	0	0	0	#NULL!	#NULL!	#NULL!	#NULL!	#NULL!	1	#NULL!	0	4	3	3	3	#NULL!	#NULL!
3063	1	3	1	#NULL!	#NULL!	#NULL!	#NULL!	#NULL!	0	#NULL!	0	#NULL!	#NULL!	#NULL!	#NULL!	#NULL!	#NULL!	#NULL!	#NULL!	#NULL!	#NULL!	1998	12	2	1	0	1	0	1	0	0	0	0	0	0	2	#NULL!	#NULL!	#NULL!	#NULL!	#NULL!	#NULL!	1	#NULL!	#NULL!	#NULL!	#NULL!	#NULL!	#NULL!
3063	1	3	1	#NULL!	#NULL!	#NULL!	#NULL!	#NULL!	0	#NULL!	0	#NULL!	#NULL!	#NULL!	#NULL!	#NULL!	#NULL!	#NULL!	#NULL!	#NULL!	#NULL!	1998	12	2	1	0	1	0	1	0	0	0	0	0	0	2	#NULL!	#NULL!	#NULL!	#NULL!	#NULL!	#NULL!	1	#NULL!	#NULL!	#NULL!	#NULL!	#NULL!	#NULL!
3064	1	3	1	#NULL!	#NULL!	#NULL!	#NULL!	#NULL!	0	#NULL!	0	#NULL!	#NULL!	#NULL!	#NULL!	#NULL!	#NULL!	#NULL!	#NULL!	#NULL!	#NULL!	1999	7	2	1	0	1	0	0	0	1	0	0	0	0	1	1	1	1	1	2	2	0	#NULL!	#NULL!	#NULL!	#NULL!	#NULL!	#NULL!
3064	1	3	1	#NULL!	#NULL!	#NULL!	#NULL!	#NULL!	0	#NULL!	0	#NULL!	#NULL!	#NULL!	#NULL!	#NULL!	#NULL!	#NULL!	#NULL!	#NULL!	#NULL!	1999	7	2	1	0	1	0	0	0	1	0	0	0	0	1	1	1	1	1	2	2	0	#NULL!	#NULL!	#NULL!	#NULL!	#NULL!	#NULL!
3065	1	3	1	#NULL!	#NULL!	#NULL!	#NULL!	#NULL!	0	#NULL!	0	#NULL!	#NULL!	#NULL!	#NULL!	#NULL!	#NULL!	#NULL!	#NULL!	#NULL!	#NULL!	1999	3	2	1	0	1	0	1	0	0	0	0	0	0	#NULL!	#NULL!	#NULL!	#NULL!	#NULL!	#NULL!	#NULL!	1	#NULL!	#NULL!	#NULL!	#NULL!	#NULL!	#NULL!
3065	1	3	1	#NULL!	#NULL!	#NULL!	#NULL!	#NULL!	0	#NULL!	0	#NULL!	#NULL!	#NULL!	#NULL!	#NULL!	#NULL!	#NULL!	#NULL!	#NULL!	#NULL!	1999	3	2	1	0	1	0	1	0	0	0	0	0	0	#NULL!	#NULL!	#NULL!	#NULL!	#NULL!	#NULL!	#NULL!	1	#NULL!	#NULL!	#NULL!	#NULL!	#NULL!	#NULL!
3071	1	3	1	#NULL!	#NULL!	#NULL!	#NULL!	#NULL!	0	#NULL!	0	#NULL!	#NULL!	#NULL!	#NULL!	#NULL!	#NULL!	#NULL!	#NULL!	#NULL!	#NULL!	1999	10	2	1	0	1	0	0	0	0	1	1	0	0	2	#NULL!	#NULL!	#NULL!	#NULL!	2	2	0	#NULL!	#NULL!	#NULL!	#NULL!	#NULL!	#NULL!
3071	1	3	1	#NULL!	#NULL!	#NULL!	#NULL!	#NULL!	0	#NULL!	0	#NULL!	#NULL!	#NULL!	#NULL!	#NULL!	#NULL!	#NULL!	#NULL!	#NULL!	#NULL!	1999	10	2	1	0	1	0	0	0	0	1	1	0	0	2	#NULL!	#NULL!	#NULL!	#NULL!	2	2	0	#NULL!	#NULL!	#NULL!	#NULL!	#NULL!	#NULL!
6011	1	6	0	#NULL!	#NULL!	#NULL!	#NULL!	#NULL!	0	#NULL!	0	#NULL!	#NULL!	#NULL!	#NULL!	#NULL!	#NULL!	#NULL!	#NULL!	#NULL!	#NULL!	1997	1	2	2	2	1	0	1	0	0	0	0	0	0	#NULL!	#NULL!	#NULL!	#NULL!	#NULL!	#NULL!	#NULL!	0	#NULL!	#NULL!	#NULL!	#NULL!	#NULL!	#NULL!
6011	1	6	0	#NULL!	#NULL!	#NULL!	#NULL!	#NULL!	0	#NULL!	0	#NULL!	#NULL!	#NULL!	#NULL!	#NULL!	#NULL!	#NULL!	#NULL!	#NULL!	#NULL!	1997	1	2	2	2	1	0	1	0	0	0	0	0	0	#NULL!	#NULL!	#NULL!	#NULL!	#NULL!	#NULL!	#NULL!	0	#NULL!	#NULL!	#NULL!	#NULL!	#NULL!	#NULL!
10115	1	1	1	2	1998	9	2	1	0	1	0	1	0	0	0	0	0	0	2	2	16.05	1998	7	2	1	0	1	0	1	0	0	0	0	0	0	#NULL!	#NULL!	#NULL!	#NULL!	#NULL!	#NULL!	#NULL!	0	#NULL!	#NULL!	#NULL!	#NULL!	2	#NULL!
10115	1	1	1	2	1998	9	2	1	0	1	0	1	0	0	0	0	0	0	2	2	16.05	1998	7	2	1	0	1	0	1	0	0	0	0	0	0	#NULL!	#NULL!	#NULL!	#NULL!	#NULL!	#NULL!	#NULL!	0	#NULL!	#NULL!	#NULL!	#NULL!	2	#NULL!
10116	1	1	1	2	1998	2	2	1	0	4	0	1	0	0	0	0	0	0	1	1	16.6333	1998	2	2	1	0	4	0	1	0	0	0	0	0	0	#NULL!	#NULL!	#NULL!	#NULL!	#NULL!	#NULL!	#NULL!	0	#NULL!	#NULL!	#NULL!	#NULL!	1	#NULL!
10116	1	1	1	2	1998	2	2	1	0	4	0	1	0	0	0	0	0	0	1	1	16.6333	1998	2	2	1	0	4	0	1	0	0	0	0	0	0	#NULL!	#NULL!	#NULL!	#NULL!	#NULL!	#NULL!	#NULL!	0	#NULL!	#NULL!	#NULL!	#NULL!	1	#NULL!
10117	1	1	1	2	1999	5	2	1	0	1	0	0	1	0	0	0	0	0	5	5	15.3833	1999	5	2	1	0	1	0	0	1	0	0	0	0	0	#NULL!	#NULL!	#NULL!	#NULL!	#NULL!	#NULL!	#NULL!	0	#NULL!	#NULL!	#NULL!	#NULL!	2	7
10117	1	1	1	2	1999	5	2	1	0	1	0	0	1	0	0	0	0	0	5	5	15.3833	1999	5	2	1	0	1	0	0	1	0	0	0	0	0	#NULL!	#NULL!	#NULL!	#NULL!	#NULL!	#NULL!	#NULL!	0	#NULL!	#NULL!	#NULL!	#NULL!	2	7
10118	1	1	1	2	1998	5	2	2	1	5	0	1	0	0	0	0	0	0	3	3	16.3833	1998	5	2	2	3	6	0	1	0	0	0	0	0	0	#NULL!	#NULL!	#NULL!	#NULL!	#NULL!	#NULL!	#NULL!	0	#NULL!	#NULL!	#NULL!	#NULL!	2	3
10118	1	1	1	2	1998	5	2	2	1	5	0	1	0	0	0	0	0	0	3	3	16.3833	1998	5	2	2	3	6	0	1	0	0	0	0	0	0	#NULL!	#NULL!	#NULL!	#NULL!	#NULL!	#NULL!	#NULL!	0	#NULL!	#NULL!	#NULL!	#NULL!	2	3
10119	1	1	1	2	1999	2	2	1	0	6	1	1	0	0	0	0	0	0	5	5	15.6333	1999	2	2	1	0	7	2	1	0	0	0	0	0	0	#NULL!	#NULL!	#NULL!	#NULL!	#NULL!	#NULL!	#NULL!	0	#NULL!	#NULL!	#NULL!	#NULL!	2	3
10119	1	1	1	2	1999	2	2	1	0	6	1	1	0	0	0	0	0	0	5	5	15.6333	1999	2	2	1	0	7	2	1	0	0	0	0	0	0	#NULL!	#NULL!	#NULL!	#NULL!	#NULL!	#NULL!	#NULL!	0	#NULL!	#NULL!	#NULL!	#NULL!	2	3
10120	1	1	1	2	1999	7	2	1	0	1	0	0	0	0	1	0	0	0	5	5	15.2167	1999	7	2	1	0	1	0	0	0	0	1	0	0	0	#NULL!	#NULL!	#NULL!	#NULL!	#NULL!	#NULL!	#NULL!	0	#NULL!	#NULL!	#NULL!	#NULL!	2	7
10120	1	1	1	2	1999	7	2	1	0	1	0	0	0	0	1	0	0	0	5	5	15.2167	1999	7	2	1	0	1	0	0	0	0	1	0	0	0	#NULL!	#NULL!	#NULL!	#NULL!	#NULL!	#NULL!	#NULL!	0	#NULL!	#NULL!	#NULL!	#NULL!	2	7
10121	1	1	1	2	1998	10	2	1	0	2	0	1	0	0	0	0	0	0	5	5	15.9667	1998	10	2	1	0	2	0	1	0	0	0	0	0	0	#NULL!	#NULL!	#NULL!	#NULL!	#NULL!	#NULL!	#NULL!	0	#NULL!	#NULL!	#NULL!	#NULL!	2	3
10121	1	1	1	2	1998	10	2	1	0	2	0	1	0	0	0	0	0	0	5	5	15.9667	1998	10	2	1	0	2	0	1	0	0	0	0	0	0	#NULL!	#NULL!	#NULL!	#NULL!	#NULL!	#NULL!	#NULL!	0	#NULL!	#NULL!	#NULL!	#NULL!	2	3
10123	1	1	1	2	1997	12	2	2	2	2	0	0	1	0	0	0	0	0	5	5	16.8	1996	12	2	2	4	2	0	0	1	0	0	0	0	0	#NULL!	#NULL!	#NULL!	#NULL!	#NULL!	#NULL!	#NULL!	0	#NULL!	#NULL!	#NULL!	#NULL!	#NULL!	#NULL!
10123	1	1	1	2	1997	12	2	2	2	2	0	0	1	0	0	0	0	0	5	5	16.8	1996	12	2	2	4	2	0	0	1	0	0	0	0	0	#NULL!	#NULL!	#NULL!	#NULL!	#NULL!	#NULL!	#NULL!	0	#NULL!	#NULL!	#NULL!	#NULL!	#NULL!	#NULL!
10124	1	1	1	2	1998	10	2	1	0	4	0	1	0	0	0	0	0	0	5	2	15.9667	1998	12	2	1	0	4	0	0	1	0	0	0	0	0	#NULL!	#NULL!	#NULL!	#NULL!	#NULL!	#NULL!	#NULL!	0	#NULL!	#NULL!	#NULL!	#NULL!	2	4
10124	1	1	1	2	1998	10	2	1	0	4	0	1	0	0	0	0	0	0	5	2	15.9667	1998	12	2	1	0	4	0	0	1	0	0	0	0	0	#NULL!	#NULL!	#NULL!	#NULL!	#NULL!	#NULL!	#NULL!	0	#NULL!	#NULL!	#NULL!	#NULL!	2	4
10125	1	1	1	2	1997	8	2	2	3	4	0	1	0	0	0	0	0	0	2	2	17.1333	#NULL!	#NULL!	#NULL!	#NULL!	0	#NULL!	0	#NULL!	#NULL!	#NULL!	#NULL!	#NULL!	#NULL!	#NULL!	#NULL!	#NULL!	#NULL!	#NULL!	#NULL!	#NULL!	#NULL!	0	#NULL!	#NULL!	#NULL!	#NULL!	#NULL!	#NULL!
10125	1	1	1	2	1997	8	2	2	3	4	0	1	0	0	0	0	0	0	2	2	17.1333	#NULL!	#NULL!	#NULL!	#NULL!	0	#NULL!	0	#NULL!	#NULL!	#NULL!	#NULL!	#NULL!	#NULL!	#NULL!	#NULL!	#NULL!	#NULL!	#NULL!	#NULL!	#NULL!	#NULL!	0	#NULL!	#NULL!	#NULL!	#NULL!	#NULL!	#NULL!
10126	1	1	1	2	1998	12	2	1	0	1	0	0	0	0	1	1	0	0	2	2	15.8	1998	12	2	1	0	1	0	0	0	0	1	1	0	0	#NULL!	#NULL!	#NULL!	#NULL!	#NULL!	#NULL!	#NULL!	0	#NULL!	#NULL!	#NULL!	#NULL!	1	#NULL!
10126	1	1	1	2	1998	12	2	1	0	1	0	0	0	0	1	1	0	0	2	2	15.8	1998	12	2	1	0	1	0	0	0	0	1	1	0	0	#NULL!	#NULL!	#NULL!	#NULL!	#NULL!	#NULL!	#NULL!	0	#NULL!	#NULL!	#NULL!	#NULL!	1	#NULL!
10127	1	1	1	2	1999	12	2	1	0	1	0	0	0	0	0	1	0	0	4	4	14.8	1999	12	2	1	0	1	0	0	0	1	0	0	0	0	#NULL!	#NULL!	#NULL!	#NULL!	#NULL!	#NULL!	#NULL!	0	#NULL!	#NULL!	#NULL!	#NULL!	2	3
10127	1	1	1	2	1999	12	2	1	0	1	0	0	0	0	0	1	0	0	4	4	14.8	1999	12	2	1	0	1	0	0	0	1	0	0	0	0	#NULL!	#NULL!	#NULL!	#NULL!	#NULL!	#NULL!	#NULL!	0	#NULL!	#NULL!	#NULL!	#NULL!	2	3
10128	1	1	1	2	1997	12	2	1	0	1	0	1	0	0	0	0	0	0	2	5	16.8	1997	12	2	1	0	1	0	1	0	0	0	0	0	0	#NULL!	#NULL!	#NULL!	#NULL!	#NULL!	#NULL!	#NULL!	0	#NULL!	#NULL!	#NULL!	#NULL!	2	4
10128	1	1	1	2	1997	12	2	1	0	1	0	1	0	0	0	0	0	0	2	5	16.8	1997	12	2	1	0	1	0	1	0	0	0	0	0	0	#NULL!	#NULL!	#NULL!	#NULL!	#NULL!	#NULL!	#NULL!	0	#NULL!	#NULL!	#NULL!	#NULL!	2	4
10130	1	1	1	2	1997	8	2	1	0	2	0	0	0	0	1	0	0	0	3	5	17.1333	1997	8	2	1	0	2	0	0	0	0	1	0	0	0	#NULL!	#NULL!	#NULL!	#NULL!	#NULL!	#NULL!	#NULL!	0	#NULL!	#NULL!	#NULL!	#NULL!	1	#NULL!
10130	1	1	1	2	1997	8	2	1	0	2	0	0	0	0	1	0	0	0	3	5	17.1333	1997	8	2	1	0	2	0	0	0	0	1	0	0	0	#NULL!	#NULL!	#NULL!	#NULL!	#NULL!	#NULL!	#NULL!	0	#NULL!	#NULL!	#NULL!	#NULL!	1	#NULL!
21001	1	2	1	#NULL!	#NULL!	#NULL!	#NULL!	#NULL!	0	#NULL!	0	#NULL!	#NULL!	#NULL!	#NULL!	#NULL!	#NULL!	#NULL!	#NULL!	#NULL!	#NULL!	1997	6	2	2	5	6	3	1	0	0	0	0	0	0	#NULL!	#NULL!	#NULL!	#NULL!	#NULL!	#NULL!	#NULL!	0	#NULL!	#NULL!	#NULL!	#NULL!	#NULL!	#NULL!
21001	1	2	1	#NULL!	#NULL!	#NULL!	#NULL!	#NULL!	0	#NULL!	0	#NULL!	#NULL!	#NULL!	#NULL!	#NULL!	#NULL!	#NULL!	#NULL!	#NULL!	#NULL!	1997	6	2	2	5	6	3	1	0	0	0	0	0	0	#NULL!	#NULL!	#NULL!	#NULL!	#NULL!	#NULL!	#NULL!	0	#NULL!	#NULL!	#NULL!	#NULL!	#NULL!	#NULL!
21002	1	#NULL!	1	#NULL!	#NULL!	#NULL!	#NULL!	#NULL!	0	#NULL!	0	#NULL!	#NULL!	#NULL!	#NULL!	#NULL!	#NULL!	#NULL!	#NULL!	#NULL!	#NULL!	1997	6	2	1	0	1	0	1	0	0	1	0	0	0	#NULL!	#NULL!	#NULL!	#NULL!	#NULL!	#NULL!	#NULL!	0	#NULL!	#NULL!	#NULL!	#NULL!	#NULL!	#NULL!
21002	1	#NULL!	1	#NULL!	#NULL!	#NULL!	#NULL!	#NULL!	0	#NULL!	0	#NULL!	#NULL!	#NULL!	#NULL!	#NULL!	#NULL!	#NULL!	#NULL!	#NULL!	#NULL!	1997	6	2	1	0	1	0	1	0	0	1	0	0	0	#NULL!	#NULL!	#NULL!	#NULL!	#NULL!	#NULL!	#NULL!	0	#NULL!	#NULL!	#NULL!	#NULL!	#NULL!	#NULL!
21003	1	#NULL!	1	#NULL!	#NULL!	#NULL!	#NULL!	#NULL!	0	#NULL!	0	#NULL!	#NULL!	#NULL!	#NULL!	#NULL!	#NULL!	#NULL!	#NULL!	#NULL!	#NULL!	1997	9	2	2	6	6	4	1	0	1	0	0	0	0	#NULL!	#NULL!	#NULL!	#NULL!	#NULL!	#NULL!	#NULL!	0	#NULL!	#NULL!	#NULL!	#NULL!	#NULL!	#NULL!
21003	1	#NULL!	1	#NULL!	#NULL!	#NULL!	#NULL!	#NULL!	0	#NULL!	0	#NULL!	#NULL!	#NULL!	#NULL!	#NULL!	#NULL!	#NULL!	#NULL!	#NULL!	#NULL!	1997	9	2	2	6	6	4	1	0	1	0	0	0	0	#NULL!	#NULL!	#NULL!	#NULL!	#NULL!	#NULL!	#NULL!	0	#NULL!	#NULL!	#NULL!	#NULL!	#NULL!	#NULL!
21004	1	2	1	#NULL!	#NULL!	#NULL!	#NULL!	#NULL!	0	#NULL!	0	#NULL!	#NULL!	#NULL!	#NULL!	#NULL!	#NULL!	#NULL!	#NULL!	#NULL!	#NULL!	1997	8	2	1	0	1	0	1	0	0	0	0	0	0	#NULL!	#NULL!	#NULL!	#NULL!	#NULL!	#NULL!	#NULL!	0	#NULL!	#NULL!	#NULL!	#NULL!	#NULL!	#NULL!
21004	1	2	1	#NULL!	#NULL!	#NULL!	#NULL!	#NULL!	0	#NULL!	0	#NULL!	#NULL!	#NULL!	#NULL!	#NULL!	#NULL!	#NULL!	#NULL!	#NULL!	#NULL!	1997	8	2	1	0	1	0	1	0	0	0	0	0	0	#NULL!	#NULL!	#NULL!	#NULL!	#NULL!	#NULL!	#NULL!	0	#NULL!	#NULL!	#NULL!	#NULL!	#NULL!	#NULL!
21005	1	2	1	#NULL!	#NULL!	#NULL!	#NULL!	#NULL!	0	#NULL!	0	#NULL!	#NULL!	#NULL!	#NULL!	#NULL!	#NULL!	#NULL!	#NULL!	#NULL!	#NULL!	1996	6	2	1	0	1	0	0	0	0	1	0	0	1	#NULL!	#NULL!	#NULL!	#NULL!	#NULL!	#NULL!	#NULL!	0	#NULL!	#NULL!	#NULL!	#NULL!	#NULL!	#NULL!
21005	1	2	1	#NULL!	#NULL!	#NULL!	#NULL!	#NULL!	0	#NULL!	0	#NULL!	#NULL!	#NULL!	#NULL!	#NULL!	#NULL!	#NULL!	#NULL!	#NULL!	#NULL!	1996	6	2	1	0	1	0	0	0	0	1	0	0	1	#NULL!	#NULL!	#NULL!	#NULL!	#NULL!	#NULL!	#NULL!	0	#NULL!	#NULL!	#NULL!	#NULL!	#NULL!	#NULL!
21006	1	2	1	#NULL!	#NULL!	#NULL!	#NULL!	#NULL!	0	#NULL!	0	#NULL!	#NULL!	#NULL!	#NULL!	#NULL!	#NULL!	#NULL!	#NULL!	#NULL!	#NULL!	1998	8	2	2	7	3	0	0	0	1	0	0	0	1	#NULL!	#NULL!	#NULL!	#NULL!	#NULL!	#NULL!	#NULL!	0	#NULL!	#NULL!	#NULL!	#NULL!	#NULL!	#NULL!
21006	1	2	1	#NULL!	#NULL!	#NULL!	#NULL!	#NULL!	0	#NULL!	0	#NULL!	#NULL!	#NULL!	#NULL!	#NULL!	#NULL!	#NULL!	#NULL!	#NULL!	#NULL!	1998	8	2	2	7	3	0	0	0	1	0	0	0	1	#NULL!	#NULL!	#NULL!	#NULL!	#NULL!	#NULL!	#NULL!	0	#NULL!	#NULL!	#NULL!	#NULL!	#NULL!	#NULL!
21007	1	2	1	#NULL!	#NULL!	#NULL!	#NULL!	#NULL!	0	#NULL!	0	#NULL!	#NULL!	#NULL!	#NULL!	#NULL!	#NULL!	#NULL!	#NULL!	#NULL!	#NULL!	1997	5	2	1	0	1	0	1	0	0	0	0	0	0	#NULL!	#NULL!	#NULL!	#NULL!	#NULL!	#NULL!	#NULL!	0	#NULL!	#NULL!	#NULL!	#NULL!	#NULL!	#NULL!
21007	1	2	1	#NULL!	#NULL!	#NULL!	#NULL!	#NULL!	0	#NULL!	0	#NULL!	#NULL!	#NULL!	#NULL!	#NULL!	#NULL!	#NULL!	#NULL!	#NULL!	#NULL!	1997	5	2	1	0	1	0	1	0	0	0	0	0	0	#NULL!	#NULL!	#NULL!	#NULL!	#NULL!	#NULL!	#NULL!	0	#NULL!	#NULL!	#NULL!	#NULL!	#NULL!	#NULL!
21008	1	2	1	#NULL!	#NULL!	#NULL!	#NULL!	#NULL!	0	#NULL!	0	#NULL!	#NULL!	#NULL!	#NULL!	#NULL!	#NULL!	#NULL!	#NULL!	#NULL!	#NULL!	1996	7	2	1	0	1	0	1	0	0	0	0	0	0	#NULL!	#NULL!	#NULL!	#NULL!	#NULL!	#NULL!	#NULL!	0	#NULL!	#NULL!	#NULL!	#NULL!	#NULL!	#NULL!
21008	1	2	1	#NULL!	#NULL!	#NULL!	#NULL!	#NULL!	0	#NULL!	0	#NULL!	#NULL!	#NULL!	#NULL!	#NULL!	#NULL!	#NULL!	#NULL!	#NULL!	#NULL!	1996	7	2	1	0	1	0	1	0	0	0	0	0	0	#NULL!	#NULL!	#NULL!	#NULL!	#NULL!	#NULL!	#NULL!	0	#NULL!	#NULL!	#NULL!	#NULL!	#NULL!	#NULL!
21009	1	2	1	#NULL!	#NULL!	#NULL!	#NULL!	#NULL!	0	#NULL!	0	#NULL!	#NULL!	#NULL!	#NULL!	#NULL!	#NULL!	#NULL!	#NULL!	#NULL!	#NULL!	1996	10	2	1	0	1	0	1	0	0	0	0	0	0	#NULL!	#NULL!	#NULL!	#NULL!	#NULL!	#NULL!	#NULL!	0	#NULL!	#NULL!	#NULL!	#NULL!	#NULL!	#NULL!
21009	1	2	1	#NULL!	#NULL!	#NULL!	#NULL!	#NULL!	0	#NULL!	0	#NULL!	#NULL!	#NULL!	#NULL!	#NULL!	#NULL!	#NULL!	#NULL!	#NULL!	#NULL!	1996	10	2	1	0	1	0	1	0	0	0	0	0	0	#NULL!	#NULL!	#NULL!	#NULL!	#NULL!	#NULL!	#NULL!	0	#NULL!	#NULL!	#NULL!	#NULL!	#NULL!	#NULL!
21010	1	2	1	#NULL!	#NULL!	#NULL!	#NULL!	#NULL!	0	#NULL!	0	#NULL!	#NULL!	#NULL!	#NULL!	#NULL!	#NULL!	#NULL!	#NULL!	#NULL!	#NULL!	1995	9	2	1	0	1	0	1	0	0	0	0	0	0	#NULL!	#NULL!	#NULL!	#NULL!	#NULL!	#NULL!	#NULL!	0	#NULL!	#NULL!	#NULL!	#NULL!	#NULL!	#NULL!
21010	1	2	1	#NULL!	#NULL!	#NULL!	#NULL!	#NULL!	0	#NULL!	0	#NULL!	#NULL!	#NULL!	#NULL!	#NULL!	#NULL!	#NULL!	#NULL!	#NULL!	#NULL!	1995	9	2	1	0	1	0	1	0	0	0	0	0	0	#NULL!	#NULL!	#NULL!	#NULL!	#NULL!	#NULL!	#NULL!	0	#NULL!	#NULL!	#NULL!	#NULL!	#NULL!	#NULL!
21101	1	2	1	3	#NULL!	4	2	1	0	1	0	1	0	0	0	0	0	0	3	2	#NULL!	#NULL!	#NULL!	#NULL!	#NULL!	0	#NULL!	0	#NULL!	#NULL!	#NULL!	#NULL!	#NULL!	#NULL!	#NULL!	#NULL!	#NULL!	#NULL!	#NULL!	#NULL!	#NULL!	#NULL!	0	#NULL!	#NULL!	#NULL!	#NULL!	#NULL!	#NULL!
21101	1	2	1	3	#NULL!	4	2	1	0	1	0	1	0	0	0	0	0	0	3	2	#NULL!	#NULL!	#NULL!	#NULL!	#NULL!	0	#NULL!	0	#NULL!	#NULL!	#NULL!	#NULL!	#NULL!	#NULL!	#NULL!	#NULL!	#NULL!	#NULL!	#NULL!	#NULL!	#NULL!	#NULL!	0	#NULL!	#NULL!	#NULL!	#NULL!	#NULL!	#NULL!
21102	1	2	1	3	1999	6	2	2	4	6	2	0	1	0	0	0	0	0	5	5	15.3	#NULL!	#NULL!	#NULL!	#NULL!	0	#NULL!	0	#NULL!	#NULL!	#NULL!	#NULL!	#NULL!	#NULL!	#NULL!	#NULL!	#NULL!	#NULL!	#NULL!	#NULL!	#NULL!	#NULL!	0	#NULL!	#NULL!	#NULL!	#NULL!	#NULL!	#NULL!
21102	1	2	1	3	1999	6	2	2	4	6	2	0	1	0	0	0	0	0	5	5	15.3	#NULL!	#NULL!	#NULL!	#NULL!	0	#NULL!	0	#NULL!	#NULL!	#NULL!	#NULL!	#NULL!	#NULL!	#NULL!	#NULL!	#NULL!	#NULL!	#NULL!	#NULL!	#NULL!	#NULL!	0	#NULL!	#NULL!	#NULL!	#NULL!	#NULL!	#NULL!
21103	1	2	1	3	1996	12	2	2	5	6	3	1	0	0	0	0	0	0	5	5	17.8	#NULL!	#NULL!	#NULL!	#NULL!	0	#NULL!	0	#NULL!	#NULL!	#NULL!	#NULL!	#NULL!	#NULL!	#NULL!	#NULL!	#NULL!	#NULL!	#NULL!	#NULL!	#NULL!	#NULL!	0	#NULL!	#NULL!	#NULL!	#NULL!	#NULL!	#NULL!
21103	1	2	1	3	1996	12	2	2	5	6	3	1	0	0	0	0	0	0	5	5	17.8	#NULL!	#NULL!	#NULL!	#NULL!	0	#NULL!	0	#NULL!	#NULL!	#NULL!	#NULL!	#NULL!	#NULL!	#NULL!	#NULL!	#NULL!	#NULL!	#NULL!	#NULL!	#NULL!	#NULL!	0	#NULL!	#NULL!	#NULL!	#NULL!	#NULL!	#NULL!
21104	1	2	1	3	1998	12	2	2	6	6	3	1	0	0	0	0	0	1	5	5	15.8	#NULL!	#NULL!	#NULL!	#NULL!	0	#NULL!	0	#NULL!	#NULL!	#NULL!	#NULL!	#NULL!	#NULL!	#NULL!	#NULL!	#NULL!	#NULL!	#NULL!	#NULL!	#NULL!	#NULL!	0	#NULL!	#NULL!	#NULL!	#NULL!	#NULL!	#NULL!
21104	1	2	1	3	1998	12	2	2	6	6	3	1	0	0	0	0	0	1	5	5	15.8	#NULL!	#NULL!	#NULL!	#NULL!	0	#NULL!	0	#NULL!	#NULL!	#NULL!	#NULL!	#NULL!	#NULL!	#NULL!	#NULL!	#NULL!	#NULL!	#NULL!	#NULL!	#NULL!	#NULL!	0	#NULL!	#NULL!	#NULL!	#NULL!	#NULL!	#NULL!
21107	1	2	1	3	1999	3	2	1	0	1	0	0	1	0	0	0	0	0	5	5	15.55	#NULL!	#NULL!	#NULL!	#NULL!	0	#NULL!	0	#NULL!	#NULL!	#NULL!	#NULL!	#NULL!	#NULL!	#NULL!	#NULL!	#NULL!	#NULL!	#NULL!	#NULL!	#NULL!	#NULL!	0	#NULL!	#NULL!	#NULL!	#NULL!	#NULL!	#NULL!
21107	1	2	1	3	1999	3	2	1	0	1	0	0	1	0	0	0	0	0	5	5	15.55	#NULL!	#NULL!	#NULL!	#NULL!	0	#NULL!	0	#NULL!	#NULL!	#NULL!	#NULL!	#NULL!	#NULL!	#NULL!	#NULL!	#NULL!	#NULL!	#NULL!	#NULL!	#NULL!	#NULL!	0	#NULL!	#NULL!	#NULL!	#NULL!	#NULL!	#NULL!
21108	1	2	1	3	1997	4	2	1	0	4	0	1	0	0	0	0	0	0	2	3	17.4667	#NULL!	#NULL!	#NULL!	#NULL!	0	#NULL!	0	#NULL!	#NULL!	#NULL!	#NULL!	#NULL!	#NULL!	#NULL!	#NULL!	#NULL!	#NULL!	#NULL!	#NULL!	#NULL!	#NULL!	0	#NULL!	#NULL!	#NULL!	#NULL!	#NULL!	#NULL!
21108	1	2	1	3	1997	4	2	1	0	4	0	1	0	0	0	0	0	0	2	3	17.4667	#NULL!	#NULL!	#NULL!	#NULL!	0	#NULL!	0	#NULL!	#NULL!	#NULL!	#NULL!	#NULL!	#NULL!	#NULL!	#NULL!	#NULL!	#NULL!	#NULL!	#NULL!	#NULL!	#NULL!	0	#NULL!	#NULL!	#NULL!	#NULL!	#NULL!	#NULL!
21109	1	2	1	3	1994	12	2	1	0	1	0	1	0	0	0	0	0	0	3	4	19.8	#NULL!	#NULL!	#NULL!	#NULL!	0	#NULL!	0	#NULL!	#NULL!	#NULL!	#NULL!	#NULL!	#NULL!	#NULL!	#NULL!	#NULL!	#NULL!	#NULL!	#NULL!	#NULL!	#NULL!	0	#NULL!	#NULL!	#NULL!	#NULL!	#NULL!	#NULL!
21109	1	2	1	3	1994	12	2	1	0	1	0	1	0	0	0	0	0	0	3	4	19.8	#NULL!	#NULL!	#NULL!	#NULL!	0	#NULL!	0	#NULL!	#NULL!	#NULL!	#NULL!	#NULL!	#NULL!	#NULL!	#NULL!	#NULL!	#NULL!	#NULL!	#NULL!	#NULL!	#NULL!	0	#NULL!	#NULL!	#NULL!	#NULL!	#NULL!	#NULL!
21110	1	2	1	3	1998	3	2	1	0	1	0	0	0	1	0	0	0	0	5	1	16.55	#NULL!	#NULL!	#NULL!	#NULL!	0	#NULL!	0	#NULL!	#NULL!	#NULL!	#NULL!	#NULL!	#NULL!	#NULL!	#NULL!	#NULL!	#NULL!	#NULL!	#NULL!	#NULL!	#NULL!	0	#NULL!	#NULL!	#NULL!	#NULL!	#NULL!	#NULL!
21110	1	2	1	3	1998	3	2	1	0	1	0	0	0	1	0	0	0	0	5	1	16.55	#NULL!	#NULL!	#NULL!	#NULL!	0	#NULL!	0	#NULL!	#NULL!	#NULL!	#NULL!	#NULL!	#NULL!	#NULL!	#NULL!	#NULL!	#NULL!	#NULL!	#NULL!	#NULL!	#NULL!	0	#NULL!	#NULL!	#NULL!	#NULL!	#NULL!	#NULL!
21111	1	2	1	3	1997	8	2	2	7	6	4	1	0	0	0	0	0	0	5	2	17.1333	#NULL!	#NULL!	#NULL!	#NULL!	0	#NULL!	0	#NULL!	#NULL!	#NULL!	#NULL!	#NULL!	#NULL!	#NULL!	#NULL!	#NULL!	#NULL!	#NULL!	#NULL!	#NULL!	#NULL!	0	#NULL!	#NULL!	#NULL!	#NULL!	#NULL!	#NULL!
21111	1	2	1	3	1997	8	2	2	7	6	4	1	0	0	0	0	0	0	5	2	17.1333	#NULL!	#NULL!	#NULL!	#NULL!	0	#NULL!	0	#NULL!	#NULL!	#NULL!	#NULL!	#NULL!	#NULL!	#NULL!	#NULL!	#NULL!	#NULL!	#NULL!	#NULL!	#NULL!	#NULL!	0	#NULL!	#NULL!	#NULL!	#NULL!	#NULL!	#NULL!
21112	1	2	1	3	1996	9	2	2	5	6	5	1	0	0	0	0	0	0	5	5	18.05	#NULL!	#NULL!	#NULL!	#NULL!	0	#NULL!	0	#NULL!	#NULL!	#NULL!	#NULL!	#NULL!	#NULL!	#NULL!	#NULL!	#NULL!	#NULL!	#NULL!	#NULL!	#NULL!	#NULL!	0	#NULL!	#NULL!	#NULL!	#NULL!	#NULL!	#NULL!
21112	1	2	1	3	1996	9	2	2	5	6	5	1	0	0	0	0	0	0	5	5	18.05	#NULL!	#NULL!	#NULL!	#NULL!	0	#NULL!	0	#NULL!	#NULL!	#NULL!	#NULL!	#NULL!	#NULL!	#NULL!	#NULL!	#NULL!	#NULL!	#NULL!	#NULL!	#NULL!	#NULL!	0	#NULL!	#NULL!	#NULL!	#NULL!	#NULL!	#NULL!
21113	1	2	1	3	1997	11	2	1	0	1	0	0	1	0	0	0	0	0	2	5	16.8833	#NULL!	#NULL!	#NULL!	#NULL!	0	#NULL!	0	#NULL!	#NULL!	#NULL!	#NULL!	#NULL!	#NULL!	#NULL!	#NULL!	#NULL!	#NULL!	#NULL!	#NULL!	#NULL!	#NULL!	0	#NULL!	#NULL!	#NULL!	#NULL!	#NULL!	#NULL!
21113	1	2	1	3	1997	11	2	1	0	1	0	0	1	0	0	0	0	0	2	5	16.8833	#NULL!	#NULL!	#NULL!	#NULL!	0	#NULL!	0	#NULL!	#NULL!	#NULL!	#NULL!	#NULL!	#NULL!	#NULL!	#NULL!	#NULL!	#NULL!	#NULL!	#NULL!	#NULL!	#NULL!	0	#NULL!	#NULL!	#NULL!	#NULL!	#NULL!	#NULL!
21114	1	2	1	3	1996	10	2	2	7	6	6	1	0	0	0	0	0	0	4	4	17.9667	#NULL!	#NULL!	#NULL!	#NULL!	0	#NULL!	0	#NULL!	#NULL!	#NULL!	#NULL!	#NULL!	#NULL!	#NULL!	#NULL!	#NULL!	#NULL!	#NULL!	#NULL!	#NULL!	#NULL!	0	#NULL!	#NULL!	#NULL!	#NULL!	#NULL!	#NULL!
21114	1	2	1	3	1996	10	2	2	7	6	6	1	0	0	0	0	0	0	4	4	17.9667	#NULL!	#NULL!	#NULL!	#NULL!	0	#NULL!	0	#NULL!	#NULL!	#NULL!	#NULL!	#NULL!	#NULL!	#NULL!	#NULL!	#NULL!	#NULL!	#NULL!	#NULL!	#NULL!	#NULL!	0	#NULL!	#NULL!	#NULL!	#NULL!	#NULL!	#NULL!
21115	1	2	1	3	1997	2	2	2	8	6	7	0	0	0	1	0	0	0	2	3	17.6333	1997	2	2	2	8	6	5	0	0	0	1	0	0	0	#NULL!	#NULL!	#NULL!	#NULL!	#NULL!	#NULL!	#NULL!	0	#NULL!	#NULL!	#NULL!	#NULL!	#NULL!	#NULL!
21115	1	2	1	3	1997	2	2	2	8	6	7	0	0	0	1	0	0	0	2	3	17.6333	1997	2	2	2	8	6	5	0	0	0	1	0	0	0	#NULL!	#NULL!	#NULL!	#NULL!	#NULL!	#NULL!	#NULL!	0	#NULL!	#NULL!	#NULL!	#NULL!	#NULL!	#NULL!
21116	1	2	1	3	1997	9	2	1	0	4	0	1	0	0	0	0	0	0	2	1	17.05	#NULL!	#NULL!	#NULL!	#NULL!	0	#NULL!	0	#NULL!	#NULL!	#NULL!	#NULL!	#NULL!	#NULL!	#NULL!	#NULL!	#NULL!	#NULL!	#NULL!	#NULL!	#NULL!	#NULL!	0	#NULL!	#NULL!	#NULL!	#NULL!	#NULL!	#NULL!
21116	1	2	1	3	1997	9	2	1	0	4	0	1	0	0	0	0	0	0	2	1	17.05	#NULL!	#NULL!	#NULL!	#NULL!	0	#NULL!	0	#NULL!	#NULL!	#NULL!	#NULL!	#NULL!	#NULL!	#NULL!	#NULL!	#NULL!	#NULL!	#NULL!	#NULL!	#NULL!	#NULL!	0	#NULL!	#NULL!	#NULL!	#NULL!	#NULL!	#NULL!
21117	1	2	1	3	1996	2	2	1	0	1	0	0	0	0	0	0	0	1	5	5	18.6333	#NULL!	#NULL!	#NULL!	#NULL!	0	#NULL!	0	#NULL!	#NULL!	#NULL!	#NULL!	#NULL!	#NULL!	#NULL!	#NULL!	#NULL!	#NULL!	#NULL!	#NULL!	#NULL!	#NULL!	0	#NULL!	#NULL!	#NULL!	#NULL!	#NULL!	#NULL!
21117	1	2	1	3	1996	2	2	1	0	1	0	0	0	0	0	0	0	1	5	5	18.6333	#NULL!	#NULL!	#NULL!	#NULL!	0	#NULL!	0	#NULL!	#NULL!	#NULL!	#NULL!	#NULL!	#NULL!	#NULL!	#NULL!	#NULL!	#NULL!	#NULL!	#NULL!	#NULL!	#NULL!	0	#NULL!	#NULL!	#NULL!	#NULL!	#NULL!	#NULL!
21118	1	2	1	3	1994	4	2	1	0	1	0	0	1	0	0	0	0	0	2	2	20.4667	#NULL!	#NULL!	#NULL!	#NULL!	0	#NULL!	0	#NULL!	#NULL!	#NULL!	#NULL!	#NULL!	#NULL!	#NULL!	#NULL!	#NULL!	#NULL!	#NULL!	#NULL!	#NULL!	#NULL!	0	#NULL!	#NULL!	#NULL!	#NULL!	#NULL!	#NULL!
21118	1	2	1	3	1994	4	2	1	0	1	0	0	1	0	0	0	0	0	2	2	20.4667	#NULL!	#NULL!	#NULL!	#NULL!	0	#NULL!	0	#NULL!	#NULL!	#NULL!	#NULL!	#NULL!	#NULL!	#NULL!	#NULL!	#NULL!	#NULL!	#NULL!	#NULL!	#NULL!	#NULL!	0	#NULL!	#NULL!	#NULL!	#NULL!	#NULL!	#NULL!
21119	1	2	1	3	1997	3	2	2	9	6	8	1	0	0	0	0	0	0	5	5	17.55	#NULL!	#NULL!	#NULL!	#NULL!	0	#NULL!	0	#NULL!	#NULL!	#NULL!	#NULL!	#NULL!	#NULL!	#NULL!	#NULL!	#NULL!	#NULL!	#NULL!	#NULL!	#NULL!	#NULL!	0	#NULL!	#NULL!	#NULL!	#NULL!	#NULL!	#NULL!
21119	1	2	1	3	1997	3	2	2	9	6	8	1	0	0	0	0	0	0	5	5	17.55	#NULL!	#NULL!	#NULL!	#NULL!	0	#NULL!	0	#NULL!	#NULL!	#NULL!	#NULL!	#NULL!	#NULL!	#NULL!	#NULL!	#NULL!	#NULL!	#NULL!	#NULL!	#NULL!	#NULL!	0	#NULL!	#NULL!	#NULL!	#NULL!	#NULL!	#NULL!
21120	1	2	1	3	1995	3	2	2	10	1	0	1	0	0	0	0	0	0	5	5	19.55	1995	3	2	2	9	1	0	1	0	0	0	0	0	0	#NULL!	#NULL!	#NULL!	#NULL!	#NULL!	#NULL!	#NULL!	0	#NULL!	#NULL!	#NULL!	#NULL!	#NULL!	#NULL!
21120	1	2	1	3	1995	3	2	2	10	1	0	1	0	0	0	0	0	0	5	5	19.55	1995	3	2	2	9	1	0	1	0	0	0	0	0	0	#NULL!	#NULL!	#NULL!	#NULL!	#NULL!	#NULL!	#NULL!	0	#NULL!	#NULL!	#NULL!	#NULL!	#NULL!	#NULL!
22101	1	2	1	3	1996	11	2	2	5	6	9	1	0	0	0	0	0	0	5	5	17.8833	#NULL!	#NULL!	#NULL!	#NULL!	0	#NULL!	0	#NULL!	#NULL!	#NULL!	#NULL!	#NULL!	#NULL!	#NULL!	#NULL!	#NULL!	#NULL!	#NULL!	#NULL!	#NULL!	#NULL!	0	#NULL!	#NULL!	#NULL!	#NULL!	#NULL!	#NULL!
22101	1	2	1	3	1996	11	2	2	5	6	9	1	0	0	0	0	0	0	5	5	17.8833	#NULL!	#NULL!	#NULL!	#NULL!	0	#NULL!	0	#NULL!	#NULL!	#NULL!	#NULL!	#NULL!	#NULL!	#NULL!	#NULL!	#NULL!	#NULL!	#NULL!	#NULL!	#NULL!	#NULL!	0	#NULL!	#NULL!	#NULL!	#NULL!	#NULL!	#NULL!
22102	1	2	1	3	1996	10	2	2	11	4	0	1	0	0	0	0	0	0	5	5	17.9667	#NULL!	#NULL!	#NULL!	#NULL!	0	#NULL!	0	#NULL!	#NULL!	#NULL!	#NULL!	#NULL!	#NULL!	#NULL!	#NULL!	#NULL!	#NULL!	#NULL!	#NULL!	#NULL!	#NULL!	0	#NULL!	#NULL!	#NULL!	#NULL!	#NULL!	#NULL!
22102	1	2	1	3	1996	10	2	2	11	4	0	1	0	0	0	0	0	0	5	5	17.9667	#NULL!	#NULL!	#NULL!	#NULL!	0	#NULL!	0	#NULL!	#NULL!	#NULL!	#NULL!	#NULL!	#NULL!	#NULL!	#NULL!	#NULL!	#NULL!	#NULL!	#NULL!	#NULL!	#NULL!	0	#NULL!	#NULL!	#NULL!	#NULL!	#NULL!	#NULL!
22103	1	2	1	3	1998	8	2	2	5	6	3	1	0	0	0	0	0	0	1	3	16.1333	#NULL!	#NULL!	#NULL!	#NULL!	0	#NULL!	0	#NULL!	#NULL!	#NULL!	#NULL!	#NULL!	#NULL!	#NULL!	#NULL!	#NULL!	#NULL!	#NULL!	#NULL!	#NULL!	#NULL!	0	#NULL!	#NULL!	#NULL!	#NULL!	#NULL!	#NULL!
22103	1	2	1	3	1998	8	2	2	5	6	3	1	0	0	0	0	0	0	1	3	16.1333	#NULL!	#NULL!	#NULL!	#NULL!	0	#NULL!	0	#NULL!	#NULL!	#NULL!	#NULL!	#NULL!	#NULL!	#NULL!	#NULL!	#NULL!	#NULL!	#NULL!	#NULL!	#NULL!	#NULL!	0	#NULL!	#NULL!	#NULL!	#NULL!	#NULL!	#NULL!
22104	1	2	1	3	1997	7	2	1	0	1	0	0	1	0	0	0	0	0	2	2	17.2167	#NULL!	#NULL!	#NULL!	#NULL!	0	#NULL!	0	#NULL!	#NULL!	#NULL!	#NULL!	#NULL!	#NULL!	#NULL!	#NULL!	#NULL!	#NULL!	#NULL!	#NULL!	#NULL!	#NULL!	0	#NULL!	#NULL!	#NULL!	#NULL!	#NULL!	#NULL!
22104	1	2	1	3	1997	7	2	1	0	1	0	0	1	0	0	0	0	0	2	2	17.2167	#NULL!	#NULL!	#NULL!	#NULL!	0	#NULL!	0	#NULL!	#NULL!	#NULL!	#NULL!	#NULL!	#NULL!	#NULL!	#NULL!	#NULL!	#NULL!	#NULL!	#NULL!	#NULL!	#NULL!	0	#NULL!	#NULL!	#NULL!	#NULL!	#NULL!	#NULL!
22105	1	2	1	3	1996	2	2	2	12	6	10	1	0	0	0	0	0	0	2	5	18.6333	#NULL!	#NULL!	#NULL!	#NULL!	0	#NULL!	0	#NULL!	#NULL!	#NULL!	#NULL!	#NULL!	#NULL!	#NULL!	#NULL!	#NULL!	#NULL!	#NULL!	#NULL!	#NULL!	#NULL!	0	#NULL!	#NULL!	#NULL!	#NULL!	#NULL!	#NULL!
22105	1	2	1	3	1996	2	2	2	12	6	10	1	0	0	0	0	0	0	2	5	18.6333	#NULL!	#NULL!	#NULL!	#NULL!	0	#NULL!	0	#NULL!	#NULL!	#NULL!	#NULL!	#NULL!	#NULL!	#NULL!	#NULL!	#NULL!	#NULL!	#NULL!	#NULL!	#NULL!	#NULL!	0	#NULL!	#NULL!	#NULL!	#NULL!	#NULL!	#NULL!
22106	1	2	1	3	1999	8	2	2	13	6	11	1	0	0	0	0	0	0	5	5	15.1333	#NULL!	#NULL!	#NULL!	#NULL!	0	#NULL!	0	#NULL!	#NULL!	#NULL!	#NULL!	#NULL!	#NULL!	#NULL!	#NULL!	#NULL!	#NULL!	#NULL!	#NULL!	#NULL!	#NULL!	0	#NULL!	#NULL!	#NULL!	#NULL!	#NULL!	#NULL!
22106	1	2	1	3	1999	8	2	2	13	6	11	1	0	0	0	0	0	0	5	5	15.1333	#NULL!	#NULL!	#NULL!	#NULL!	0	#NULL!	0	#NULL!	#NULL!	#NULL!	#NULL!	#NULL!	#NULL!	#NULL!	#NULL!	#NULL!	#NULL!	#NULL!	#NULL!	#NULL!	#NULL!	0	#NULL!	#NULL!	#NULL!	#NULL!	#NULL!	#NULL!
30101	1	3	1	2	1999	4	2	1	0	4	0	1	0	0	0	0	0	0	5	5	15.4667	1999	4	2	1	0	4	0	1	0	0	0	0	0	0	2	#NULL!	#NULL!	#NULL!	#NULL!	2	2	0	#NULL!	#NULL!	#NULL!	#NULL!	#NULL!	#NULL!
30101	1	3	1	2	1999	4	2	1	0	4	0	1	0	0	0	0	0	0	5	5	15.4667	1999	4	2	1	0	4	0	1	0	0	0	0	0	0	2	#NULL!	#NULL!	#NULL!	#NULL!	2	2	0	#NULL!	#NULL!	#NULL!	#NULL!	#NULL!	#NULL!
30102	1	3	1	2	1998	5	2	1	0	1	0	0	0	0	1	0	0	0	3	3	16.3833	1998	5	2	1	0	1	0	0	0	0	1	0	0	0	1	3	1	1	1	2	2	0	#NULL!	#NULL!	#NULL!	#NULL!	#NULL!	#NULL!
30102	1	3	1	2	1998	5	2	1	0	1	0	0	0	0	1	0	0	0	3	3	16.3833	1998	5	2	1	0	1	0	0	0	0	1	0	0	0	1	3	1	1	1	2	2	0	#NULL!	#NULL!	#NULL!	#NULL!	#NULL!	#NULL!
30103	1	3	1	2	1998	1	2	1	0	1	0	1	0	0	0	0	0	0	5	5	16.7167	#NULL!	#NULL!	#NULL!	#NULL!	0	#NULL!	0	#NULL!	#NULL!	#NULL!	#NULL!	#NULL!	#NULL!	#NULL!	#NULL!	#NULL!	#NULL!	#NULL!	#NULL!	#NULL!	#NULL!	0	#NULL!	#NULL!	#NULL!	#NULL!	#NULL!	#NULL!
30103	1	3	1	2	1998	1	2	1	0	1	0	1	0	0	0	0	0	0	5	5	16.7167	#NULL!	#NULL!	#NULL!	#NULL!	0	#NULL!	0	#NULL!	#NULL!	#NULL!	#NULL!	#NULL!	#NULL!	#NULL!	#NULL!	#NULL!	#NULL!	#NULL!	#NULL!	#NULL!	#NULL!	0	#NULL!	#NULL!	#NULL!	#NULL!	#NULL!	#NULL!
30104	1	3	1	2	1997	7	2	2	14	6	12	1	0	0	0	0	0	0	5	5	17.2167	1997	7	2	2	10	6	6	1	0	0	0	0	0	0	1	1	1	4	5	2	#NULL!	0	#NULL!	#NULL!	#NULL!	#NULL!	#NULL!	#NULL!
30104	1	3	1	2	1997	7	2	2	14	6	12	1	0	0	0	0	0	0	5	5	17.2167	1997	7	2	2	10	6	6	1	0	0	0	0	0	0	1	1	1	4	5	2	#NULL!	0	#NULL!	#NULL!	#NULL!	#NULL!	#NULL!	#NULL!
30105	1	3	1	2	1999	10	2	1	0	1	0	0	1	0	0	0	0	0	3	2	14.9667	1999	10	2	1	0	1	0	0	1	0	0	0	0	0	1	1	1	1	2	2	2	0	#NULL!	#NULL!	#NULL!	#NULL!	#NULL!	#NULL!
30105	1	3	1	2	1999	10	2	1	0	1	0	0	1	0	0	0	0	0	3	2	14.9667	1999	10	2	1	0	1	0	0	1	0	0	0	0	0	1	1	1	1	2	2	2	0	#NULL!	#NULL!	#NULL!	#NULL!	#NULL!	#NULL!
30106	1	3	1	2	1999	5	2	1	0	1	0	0	1	0	0	0	0	0	2	2	15.3833	1999	5	2	1	0	1	0	0	1	0	0	0	0	0	1	1	1	2	4	2	2	0	#NULL!	#NULL!	#NULL!	#NULL!	#NULL!	#NULL!
30106	1	3	1	2	1999	5	2	1	0	1	0	0	1	0	0	0	0	0	2	2	15.3833	1999	5	2	1	0	1	0	0	1	0	0	0	0	0	1	1	1	2	4	2	2	0	#NULL!	#NULL!	#NULL!	#NULL!	#NULL!	#NULL!
30107	1	3	1	2	1998	6	2	1	0	1	0	0	0	0	1	0	0	0	2	2	16.3	#NULL!	#NULL!	#NULL!	#NULL!	0	#NULL!	0	#NULL!	#NULL!	#NULL!	#NULL!	#NULL!	#NULL!	#NULL!	#NULL!	#NULL!	#NULL!	#NULL!	#NULL!	#NULL!	#NULL!	0	#NULL!	#NULL!	#NULL!	#NULL!	#NULL!	#NULL!
30107	1	3	1	2	1998	6	2	1	0	1	0	0	0	0	1	0	0	0	2	2	16.3	#NULL!	#NULL!	#NULL!	#NULL!	0	#NULL!	0	#NULL!	#NULL!	#NULL!	#NULL!	#NULL!	#NULL!	#NULL!	#NULL!	#NULL!	#NULL!	#NULL!	#NULL!	#NULL!	#NULL!	0	#NULL!	#NULL!	#NULL!	#NULL!	#NULL!	#NULL!
30108	1	3	1	2	1998	12	2	1	0	1	0	0	1	0	0	0	0	0	5	5	15.8	#NULL!	#NULL!	#NULL!	#NULL!	0	#NULL!	0	#NULL!	#NULL!	#NULL!	#NULL!	#NULL!	#NULL!	#NULL!	#NULL!	#NULL!	#NULL!	#NULL!	#NULL!	#NULL!	#NULL!	0	#NULL!	#NULL!	#NULL!	#NULL!	#NULL!	#NULL!
30108	1	3	1	2	1998	12	2	1	0	1	0	0	1	0	0	0	0	0	5	5	15.8	#NULL!	#NULL!	#NULL!	#NULL!	0	#NULL!	0	#NULL!	#NULL!	#NULL!	#NULL!	#NULL!	#NULL!	#NULL!	#NULL!	#NULL!	#NULL!	#NULL!	#NULL!	#NULL!	#NULL!	0	#NULL!	#NULL!	#NULL!	#NULL!	#NULL!	#NULL!
30109	1	3	1	2	1999	1	2	1	0	1	0	0	1	0	0	0	0	0	2	5	15.7167	#NULL!	#NULL!	#NULL!	#NULL!	0	#NULL!	0	#NULL!	#NULL!	#NULL!	#NULL!	#NULL!	#NULL!	#NULL!	#NULL!	#NULL!	#NULL!	#NULL!	#NULL!	#NULL!	#NULL!	0	#NULL!	#NULL!	#NULL!	#NULL!	#NULL!	#NULL!
30109	1	3	1	2	1999	1	2	1	0	1	0	0	1	0	0	0	0	0	2	5	15.7167	#NULL!	#NULL!	#NULL!	#NULL!	0	#NULL!	0	#NULL!	#NULL!	#NULL!	#NULL!	#NULL!	#NULL!	#NULL!	#NULL!	#NULL!	#NULL!	#NULL!	#NULL!	#NULL!	#NULL!	0	#NULL!	#NULL!	#NULL!	#NULL!	#NULL!	#NULL!
30110	1	3	1	2	1998	4	2	1	0	1	0	0	1	0	0	0	0	0	5	5	16.4667	1998	4	2	1	0	1	0	0	1	0	0	0	0	0	2	#NULL!	#NULL!	#NULL!	#NULL!	2	2	0	#NULL!	#NULL!	#NULL!	#NULL!	#NULL!	#NULL!
30110	1	3	1	2	1998	4	2	1	0	1	0	0	1	0	0	0	0	0	5	5	16.4667	1998	4	2	1	0	1	0	0	1	0	0	0	0	0	2	#NULL!	#NULL!	#NULL!	#NULL!	2	2	0	#NULL!	#NULL!	#NULL!	#NULL!	#NULL!	#NULL!
30111	1	3	1	2	1999	11	2	1	0	1	0	1	0	0	0	0	0	0	2	3	14.8833	1999	11	2	1	0	1	0	1	0	0	0	0	0	0	1	1	1	1	3	2	2	0	#NULL!	#NULL!	#NULL!	#NULL!	#NULL!	#NULL!
30111	1	3	1	2	1999	11	2	1	0	1	0	1	0	0	0	0	0	0	2	3	14.8833	1999	11	2	1	0	1	0	1	0	0	0	0	0	0	1	1	1	1	3	2	2	0	#NULL!	#NULL!	#NULL!	#NULL!	#NULL!	#NULL!
30201	1	3	1	1	1998	3	2	1	0	1	0	1	0	0	0	0	0	0	2	2	16.55	1998	3	2	1	0	1	0	1	0	0	0	0	0	0	1	1	1	1	5	2	1	0	#NULL!	#NULL!	#NULL!	#NULL!	#NULL!	#NULL!
30201	1	3	1	1	1998	3	2	1	0	1	0	1	0	0	0	0	0	0	2	2	16.55	1998	3	2	1	0	1	0	1	0	0	0	0	0	0	1	1	1	1	5	2	1	0	#NULL!	#NULL!	#NULL!	#NULL!	#NULL!	#NULL!
30202	1	3	1	1	1998	10	2	1	0	1	0	1	0	0	0	0	0	0	5	5	15.9667	1998	10	2	1	0	1	0	1	0	0	0	0	0	0	1	1	1	1	2	1	#NULL!	0	2	1	3	2	#NULL!	#NULL!
30202	1	3	1	1	1998	10	2	1	0	1	0	1	0	0	0	0	0	0	5	5	15.9667	1998	10	2	1	0	1	0	1	0	0	0	0	0	0	1	1	1	1	2	1	#NULL!	0	2	1	3	2	#NULL!	#NULL!
30203	1	3	1	1	1997	4	2	1	0	1	13	0	1	0	0	0	0	0	5	2	17.4667	#NULL!	#NULL!	#NULL!	#NULL!	0	#NULL!	0	#NULL!	#NULL!	#NULL!	#NULL!	#NULL!	#NULL!	#NULL!	#NULL!	#NULL!	#NULL!	#NULL!	#NULL!	#NULL!	#NULL!	0	#NULL!	#NULL!	#NULL!	#NULL!	#NULL!	#NULL!
30203	1	3	1	1	1997	4	2	1	0	1	13	0	1	0	0	0	0	0	5	2	17.4667	#NULL!	#NULL!	#NULL!	#NULL!	0	#NULL!	0	#NULL!	#NULL!	#NULL!	#NULL!	#NULL!	#NULL!	#NULL!	#NULL!	#NULL!	#NULL!	#NULL!	#NULL!	#NULL!	#NULL!	0	#NULL!	#NULL!	#NULL!	#NULL!	#NULL!	#NULL!
30204	1	3	1	2	1997	11	2	1	0	1	0	1	0	0	0	0	0	0	5	5	16.8833	1997	11	2	1	0	1	0	1	0	0	0	0	0	0	1	4	1	4	5	2	2	0	#NULL!	#NULL!	#NULL!	#NULL!	#NULL!	#NULL!
30204	1	3	1	2	1997	11	2	1	0	1	0	1	0	0	0	0	0	0	5	5	16.8833	1997	11	2	1	0	1	0	1	0	0	0	0	0	0	1	4	1	4	5	2	2	0	#NULL!	#NULL!	#NULL!	#NULL!	#NULL!	#NULL!
30205	1	3	1	2	1998	3	2	1	0	1	0	0	0	1	0	0	0	0	2	2	16.55	1998	3	2	1	0	1	0	0	0	1	0	0	0	0	1	1	1	1	3	2	2	0	#NULL!	#NULL!	#NULL!	#NULL!	#NULL!	#NULL!
30205	1	3	1	2	1998	3	2	1	0	1	0	0	0	1	0	0	0	0	2	2	16.55	1998	3	2	1	0	1	0	0	0	1	0	0	0	0	1	1	1	1	3	2	2	0	#NULL!	#NULL!	#NULL!	#NULL!	#NULL!	#NULL!
30206	1	3	1	2	1998	4	2	2	15	1	0	1	0	0	0	0	0	0	3	2	16.4667	1998	4	2	2	11	1	0	1	0	0	0	0	0	0	1	1	1	1	1	2	2	0	#NULL!	#NULL!	#NULL!	#NULL!	#NULL!	#NULL!
30206	1	3	1	2	1998	4	2	2	15	1	0	1	0	0	0	0	0	0	3	2	16.4667	1998	4	2	2	11	1	0	1	0	0	0	0	0	0	1	1	1	1	1	2	2	0	#NULL!	#NULL!	#NULL!	#NULL!	#NULL!	#NULL!
30207	1	3	1	2	1999	4	2	1	0	1	0	0	0	0	1	0	0	0	5	5	15.4667	1999	4	2	1	0	1	0	0	0	0	1	0	0	0	1	2	2	2	3	2	3	0	#NULL!	#NULL!	#NULL!	#NULL!	#NULL!	#NULL!
30207	1	3	1	2	1999	4	2	1	0	1	0	0	0	0	1	0	0	0	5	5	15.4667	1999	4	2	1	0	1	0	0	0	0	1	0	0	0	1	2	2	2	3	2	3	0	#NULL!	#NULL!	#NULL!	#NULL!	#NULL!	#NULL!
30208	1	3	1	1	1998	2	2	1	0	1	0	0	1	0	0	1	0	0	5	5	16.6333	1998	2	2	1	0	1	0	0	0	0	1	1	0	0	1	1	1	1	3	1	#NULL!	0	3	3	3	2	#NULL!	#NULL!
30208	1	3	1	1	1998	2	2	1	0	1	0	0	1	0	0	1	0	0	5	5	16.6333	1998	2	2	1	0	1	0	0	0	0	1	1	0	0	1	1	1	1	3	1	#NULL!	0	3	3	3	2	#NULL!	#NULL!
30301	1	3	1	1	1997	2	2	2	16	1	0	0	0	1	0	0	0	0	5	2	17.6333	#NULL!	#NULL!	#NULL!	#NULL!	0	#NULL!	0	#NULL!	#NULL!	#NULL!	#NULL!	#NULL!	#NULL!	#NULL!	#NULL!	#NULL!	#NULL!	#NULL!	#NULL!	#NULL!	#NULL!	0	#NULL!	#NULL!	#NULL!	#NULL!	#NULL!	#NULL!
30301	1	3	1	1	1997	2	2	2	16	1	0	0	0	1	0	0	0	0	5	2	17.6333	#NULL!	#NULL!	#NULL!	#NULL!	0	#NULL!	0	#NULL!	#NULL!	#NULL!	#NULL!	#NULL!	#NULL!	#NULL!	#NULL!	#NULL!	#NULL!	#NULL!	#NULL!	#NULL!	#NULL!	0	#NULL!	#NULL!	#NULL!	#NULL!	#NULL!	#NULL!
30302	1	3	1	1	1998	9	2	1	0	1	0	0	1	0	0	1	0	0	3	2	16.05	1998	7	2	1	0	1	0	0	1	0	0	0	0	0	1	1	1	1	2	1	#NULL!	0	2	2	2	2	#NULL!	#NULL!
30302	1	3	1	1	1998	9	2	1	0	1	0	0	1	0	0	1	0	0	3	2	16.05	1998	7	2	1	0	1	0	0	1	0	0	0	0	0	1	1	1	1	2	1	#NULL!	0	2	2	2	2	#NULL!	#NULL!
30303	1	3	1	1	1998	7	2	1	0	1	0	1	0	0	0	0	0	0	4	4	16.2167	1998	7	2	1	0	1	0	1	0	0	0	0	0	0	1	2	1	1	1	1	#NULL!	0	2	3	3	2	#NULL!	#NULL!
30303	1	3	1	1	1998	7	2	1	0	1	0	1	0	0	0	0	0	0	4	4	16.2167	1998	7	2	1	0	1	0	1	0	0	0	0	0	0	1	2	1	1	1	1	#NULL!	0	2	3	3	2	#NULL!	#NULL!
30304	1	3	1	1	1997	12	2	1	0	1	0	0	0	0	1	0	0	0	5	5	16.8	#NULL!	#NULL!	#NULL!	#NULL!	0	#NULL!	0	#NULL!	#NULL!	#NULL!	#NULL!	#NULL!	#NULL!	#NULL!	#NULL!	#NULL!	#NULL!	#NULL!	#NULL!	#NULL!	#NULL!	0	#NULL!	#NULL!	#NULL!	#NULL!	#NULL!	#NULL!
30304	1	3	1	1	1997	12	2	1	0	1	0	0	0	0	1	0	0	0	5	5	16.8	#NULL!	#NULL!	#NULL!	#NULL!	0	#NULL!	0	#NULL!	#NULL!	#NULL!	#NULL!	#NULL!	#NULL!	#NULL!	#NULL!	#NULL!	#NULL!	#NULL!	#NULL!	#NULL!	#NULL!	0	#NULL!	#NULL!	#NULL!	#NULL!	#NULL!	#NULL!
30305	1	3	1	1	1998	11	2	1	0	1	0	1	0	0	0	0	0	0	2	3	15.8833	1998	11	2	1	0	1	0	1	0	0	0	0	0	0	1	1	1	1	1	2	1	0	#NULL!	#NULL!	#NULL!	#NULL!	#NULL!	#NULL!
30305	1	3	1	1	1998	11	2	1	0	1	0	1	0	0	0	0	0	0	2	3	15.8833	1998	11	2	1	0	1	0	1	0	0	0	0	0	0	1	1	1	1	1	2	1	0	#NULL!	#NULL!	#NULL!	#NULL!	#NULL!	#NULL!
30306	1	3	1	1	1998	12	2	1	0	1	0	0	1	0	0	0	0	0	2	2	15.8	1998	12	2	1	0	1	0	0	1	0	0	0	0	0	1	1	1	1	5	1	#NULL!	0	2	2	5	2	#NULL!	#NULL!
30306	1	3	1	1	1998	12	2	1	0	1	0	0	1	0	0	0	0	0	2	2	15.8	1998	12	2	1	0	1	0	0	1	0	0	0	0	0	1	1	1	1	5	1	#NULL!	0	2	2	5	2	#NULL!	#NULL!
30307	1	3	1	1	1998	3	2	1	0	1	0	1	0	0	0	0	0	0	3	4	16.55	#NULL!	#NULL!	#NULL!	#NULL!	0	#NULL!	0	#NULL!	#NULL!	#NULL!	#NULL!	#NULL!	#NULL!	#NULL!	#NULL!	#NULL!	#NULL!	#NULL!	#NULL!	#NULL!	#NULL!	0	#NULL!	#NULL!	#NULL!	#NULL!	#NULL!	#NULL!
30307	1	3	1	1	1998	3	2	1	0	1	0	1	0	0	0	0	0	0	3	4	16.55	#NULL!	#NULL!	#NULL!	#NULL!	0	#NULL!	0	#NULL!	#NULL!	#NULL!	#NULL!	#NULL!	#NULL!	#NULL!	#NULL!	#NULL!	#NULL!	#NULL!	#NULL!	#NULL!	#NULL!	0	#NULL!	#NULL!	#NULL!	#NULL!	#NULL!	#NULL!
30308	1	3	1	1	1999	11	2	1	0	1	0	1	0	0	0	0	0	0	5	5	14.8833	1999	11	2	1	0	1	0	1	0	0	0	0	0	0	2	#NULL!	#NULL!	#NULL!	#NULL!	1	#NULL!	0	2	3	3	1	#NULL!	#NULL!
30308	1	3	1	1	1999	11	2	1	0	1	0	1	0	0	0	0	0	0	5	5	14.8833	1999	11	2	1	0	1	0	1	0	0	0	0	0	0	2	#NULL!	#NULL!	#NULL!	#NULL!	1	#NULL!	0	2	3	3	1	#NULL!	#NULL!
30309	1	3	1	1	1999	3	2	1	0	1	0	0	0	0	0	1	0	0	1	3	15.55	1999	3	2	1	0	1	0	0	0	0	0	1	0	0	1	3	1	1	3	1	#NULL!	0	2	1	3	1	#NULL!	#NULL!
30309	1	3	1	1	1999	3	2	1	0	1	0	0	0	0	0	1	0	0	1	3	15.55	1999	3	2	1	0	1	0	0	0	0	0	1	0	0	1	3	1	1	3	1	#NULL!	0	2	1	3	1	#NULL!	#NULL!
30310	1	3	1	1	1998	5	2	1	0	2	0	0	0	0	1	0	0	0	3	2	16.3833	1998	5	2	1	0	2	0	0	1	0	1	0	0	0	1	2	1	1	3	1	#NULL!	0	3	4	4	1	#NULL!	#NULL!
30310	1	3	1	1	1998	5	2	1	0	2	0	0	0	0	1	0	0	0	3	2	16.3833	1998	5	2	1	0	2	0	0	1	0	1	0	0	0	1	2	1	1	3	1	#NULL!	0	3	4	4	1	#NULL!	#NULL!
30311	1	3	1	1	1998	2	2	1	0	1	0	1	0	0	0	0	0	0	5	5	16.6333	1998	2	2	1	0	1	0	1	0	0	0	0	0	0	1	1	1	1	3	1	#NULL!	0	3	3	3	1	#NULL!	#NULL!
30311	1	3	1	1	1998	2	2	1	0	1	0	1	0	0	0	0	0	0	5	5	16.6333	1998	2	2	1	0	1	0	1	0	0	0	0	0	0	1	1	1	1	3	1	#NULL!	0	3	3	3	1	#NULL!	#NULL!
30312	1	3	1	1	1998	11	2	1	0	1	0	0	1	0	0	0	0	0	3	4	15.8833	1998	11	2	1	0	1	0	0	1	0	0	0	0	0	1	1	1	1	2	1	#NULL!	0	1	1	2	3	#NULL!	#NULL!
30312	1	3	1	1	1998	11	2	1	0	1	0	0	1	0	0	0	0	0	3	4	15.8833	1998	11	2	1	0	1	0	0	1	0	0	0	0	0	1	1	1	1	2	1	#NULL!	0	1	1	2	3	#NULL!	#NULL!
30401	1	3	1	2	1997	3	2	1	0	1	0	0	1	0	0	0	0	0	4	5	17.55	#NULL!	#NULL!	#NULL!	#NULL!	0	#NULL!	0	#NULL!	#NULL!	#NULL!	#NULL!	#NULL!	#NULL!	#NULL!	#NULL!	#NULL!	#NULL!	#NULL!	#NULL!	#NULL!	#NULL!	0	#NULL!	#NULL!	#NULL!	#NULL!	#NULL!	#NULL!
30401	1	3	1	2	1997	3	2	1	0	1	0	0	1	0	0	0	0	0	4	5	17.55	#NULL!	#NULL!	#NULL!	#NULL!	0	#NULL!	0	#NULL!	#NULL!	#NULL!	#NULL!	#NULL!	#NULL!	#NULL!	#NULL!	#NULL!	#NULL!	#NULL!	#NULL!	#NULL!	#NULL!	0	#NULL!	#NULL!	#NULL!	#NULL!	#NULL!	#NULL!
30402	1	3	1	2	1997	3	2	1	0	1	0	0	1	0	0	0	0	0	4	5	17.55	#NULL!	#NULL!	#NULL!	#NULL!	0	#NULL!	0	#NULL!	#NULL!	#NULL!	#NULL!	#NULL!	#NULL!	#NULL!	#NULL!	#NULL!	#NULL!	#NULL!	#NULL!	#NULL!	#NULL!	0	#NULL!	#NULL!	#NULL!	#NULL!	#NULL!	#NULL!
30402	1	3	1	2	1997	3	2	1	0	1	0	0	1	0	0	0	0	0	4	5	17.55	#NULL!	#NULL!	#NULL!	#NULL!	0	#NULL!	0	#NULL!	#NULL!	#NULL!	#NULL!	#NULL!	#NULL!	#NULL!	#NULL!	#NULL!	#NULL!	#NULL!	#NULL!	#NULL!	#NULL!	0	#NULL!	#NULL!	#NULL!	#NULL!	#NULL!	#NULL!
30403	1	3	1	2	1999	3	2	2	11	6	5	1	0	0	0	0	0	0	2	2	15.55	1999	3	2	2	5	6	7	1	0	0	0	0	0	0	2	#NULL!	#NULL!	#NULL!	#NULL!	2	2	0	#NULL!	#NULL!	#NULL!	#NULL!	#NULL!	#NULL!
30403	1	3	1	2	1999	3	2	2	11	6	5	1	0	0	0	0	0	0	2	2	15.55	1999	3	2	2	5	6	7	1	0	0	0	0	0	0	2	#NULL!	#NULL!	#NULL!	#NULL!	2	2	0	#NULL!	#NULL!	#NULL!	#NULL!	#NULL!	#NULL!
30404	1	3	1	2	1998	1	2	1	0	1	14	1	0	0	0	0	0	0	2	2	16.7167	1998	1	2	1	0	4	0	1	0	0	0	0	0	0	1	1	1	1	1	1	#NULL!	0	3	3	2	1	#NULL!	#NULL!
30404	1	3	1	2	1998	1	2	1	0	1	14	1	0	0	0	0	0	0	2	2	16.7167	1998	1	2	1	0	4	0	1	0	0	0	0	0	0	1	1	1	1	1	1	#NULL!	0	3	3	2	1	#NULL!	#NULL!
30405	1	3	1	2	1999	7	2	1	0	1	0	0	1	1	0	0	0	0	4	2	15.2167	#NULL!	#NULL!	#NULL!	#NULL!	0	#NULL!	0	#NULL!	#NULL!	#NULL!	#NULL!	#NULL!	#NULL!	#NULL!	#NULL!	#NULL!	#NULL!	#NULL!	#NULL!	#NULL!	#NULL!	0	#NULL!	#NULL!	#NULL!	#NULL!	#NULL!	#NULL!
30405	1	3	1	2	1999	7	2	1	0	1	0	0	1	1	0	0	0	0	4	2	15.2167	#NULL!	#NULL!	#NULL!	#NULL!	0	#NULL!	0	#NULL!	#NULL!	#NULL!	#NULL!	#NULL!	#NULL!	#NULL!	#NULL!	#NULL!	#NULL!	#NULL!	#NULL!	#NULL!	#NULL!	0	#NULL!	#NULL!	#NULL!	#NULL!	#NULL!	#NULL!
30406	1	3	1	2	1998	11	2	1	0	1	0	1	0	0	0	0	0	0	2	3	15.8833	1998	11	2	1	0	1	0	1	0	0	0	0	0	0	1	1	1	1	2	2	5	0	#NULL!	#NULL!	#NULL!	#NULL!	#NULL!	#NULL!
30406	1	3	1	2	1998	11	2	1	0	1	0	1	0	0	0	0	0	0	2	3	15.8833	1998	11	2	1	0	1	0	1	0	0	0	0	0	0	1	1	1	1	2	2	5	0	#NULL!	#NULL!	#NULL!	#NULL!	#NULL!	#NULL!
30407	1	3	1	2	1999	12	2	2	17	1	15	1	0	0	#NULL!	0	0	0	2	2	14.8	1999	12	2	2	12	6	8	0	1	0	0	0	0	0	1	3	1	1	5	2	1	0	#NULL!	#NULL!	#NULL!	#NULL!	#NULL!	#NULL!
30407	1	3	1	2	1999	12	2	2	17	1	15	1	0	0	#NULL!	0	0	0	2	2	14.8	1999	12	2	2	12	6	8	0	1	0	0	0	0	0	1	3	1	1	5	2	1	0	#NULL!	#NULL!	#NULL!	#NULL!	#NULL!	#NULL!
30408	1	3	1	2	1997	1	2	1	0	1	0	1	0	0	0	0	0	0	4	4	17.7167	1997	1	2	1	0	1	0	1	0	0	0	0	0	0	1	1	1	1	1	2	5	0	#NULL!	#NULL!	#NULL!	#NULL!	#NULL!	#NULL!
30408	1	3	1	2	1997	1	2	1	0	1	0	1	0	0	0	0	0	0	4	4	17.7167	1997	1	2	1	0	1	0	1	0	0	0	0	0	0	1	1	1	1	1	2	5	0	#NULL!	#NULL!	#NULL!	#NULL!	#NULL!	#NULL!
30409	1	3	1	2	1998	1	2	1	0	1	0	0	1	0	0	0	0	0	2	5	16.7167	1998	1	2	1	0	1	0	0	1	0	0	0	0	0	1	1	1	1	2	2	4	0	#NULL!	#NULL!	#NULL!	#NULL!	#NULL!	#NULL!
30409	1	3	1	2	1998	1	2	1	0	1	0	0	1	0	0	0	0	0	2	5	16.7167	1998	1	2	1	0	1	0	0	1	0	0	0	0	0	1	1	1	1	2	2	4	0	#NULL!	#NULL!	#NULL!	#NULL!	#NULL!	#NULL!
30501	1	3	1	2	1998	7	2	1	0	1	0	0	1	1	0	0	0	0	5	5	16.2167	1998	7	2	1	0	3	0	0	1	1	0	0	0	0	1	1	1	1	3	2	2	0	#NULL!	#NULL!	#NULL!	#NULL!	#NULL!	#NULL!
30501	1	3	1	2	1998	7	2	1	0	1	0	0	1	1	0	0	0	0	5	5	16.2167	1998	7	2	1	0	3	0	0	1	1	0	0	0	0	1	1	1	1	3	2	2	0	#NULL!	#NULL!	#NULL!	#NULL!	#NULL!	#NULL!
30502	1	3	1	2	1998	6	2	1	0	1	0	0	0	1	0	0	0	0	2	2	16.3	#NULL!	#NULL!	#NULL!	#NULL!	0	#NULL!	0	#NULL!	#NULL!	#NULL!	#NULL!	#NULL!	#NULL!	#NULL!	#NULL!	#NULL!	#NULL!	#NULL!	#NULL!	#NULL!	#NULL!	0	#NULL!	#NULL!	#NULL!	#NULL!	#NULL!	#NULL!
30502	1	3	1	2	1998	6	2	1	0	1	0	0	0	1	0	0	0	0	2	2	16.3	#NULL!	#NULL!	#NULL!	#NULL!	0	#NULL!	0	#NULL!	#NULL!	#NULL!	#NULL!	#NULL!	#NULL!	#NULL!	#NULL!	#NULL!	#NULL!	#NULL!	#NULL!	#NULL!	#NULL!	0	#NULL!	#NULL!	#NULL!	#NULL!	#NULL!	#NULL!
30504	1	3	1	2	1999	11	2	1	0	1	0	1	0	0	0	0	0	0	5	5	14.8833	1999	11	2	1	0	1	0	1	0	0	0	0	0	0	1	2	2	1	2	2	2	0	#NULL!	#NULL!	#NULL!	#NULL!	#NULL!	#NULL!
30504	1	3	1	2	1999	11	2	1	0	1	0	1	0	0	0	0	0	0	5	5	14.8833	1999	11	2	1	0	1	0	1	0	0	0	0	0	0	1	2	2	1	2	2	2	0	#NULL!	#NULL!	#NULL!	#NULL!	#NULL!	#NULL!
30505	1	3	1	2	1998	2	2	1	0	1	14	1	0	0	0	0	0	0	2	5	16.6333	#NULL!	#NULL!	#NULL!	#NULL!	0	#NULL!	0	#NULL!	#NULL!	#NULL!	#NULL!	#NULL!	#NULL!	#NULL!	#NULL!	#NULL!	#NULL!	#NULL!	#NULL!	#NULL!	#NULL!	0	#NULL!	#NULL!	#NULL!	#NULL!	#NULL!	#NULL!
30505	1	3	1	2	1998	2	2	1	0	1	14	1	0	0	0	0	0	0	2	5	16.6333	#NULL!	#NULL!	#NULL!	#NULL!	0	#NULL!	0	#NULL!	#NULL!	#NULL!	#NULL!	#NULL!	#NULL!	#NULL!	#NULL!	#NULL!	#NULL!	#NULL!	#NULL!	#NULL!	#NULL!	0	#NULL!	#NULL!	#NULL!	#NULL!	#NULL!	#NULL!
30506	1	3	1	2	1998	6	2	1	0	4	0	1	0	0	0	0	0	0	2	3	16.3	1998	6	2	1	0	4	0	1	0	0	0	0	0	0	2	#NULL!	#NULL!	#NULL!	#NULL!	2	1	0	#NULL!	#NULL!	#NULL!	#NULL!	#NULL!	#NULL!
30506	1	3	1	2	1998	6	2	1	0	4	0	1	0	0	0	0	0	0	2	3	16.3	1998	6	2	1	0	4	0	1	0	0	0	0	0	0	2	#NULL!	#NULL!	#NULL!	#NULL!	2	1	0	#NULL!	#NULL!	#NULL!	#NULL!	#NULL!	#NULL!
30507	1	3	1	2	1997	12	2	1	0	1	0	0	0	0	1	0	0	0	1	4	16.8	1997	12	2	1	0	1	0	0	0	0	1	0	0	0	1	2	2	2	4	2	2	0	#NULL!	#NULL!	#NULL!	#NULL!	#NULL!	#NULL!
30507	1	3	1	2	1997	12	2	1	0	1	0	0	0	0	1	0	0	0	1	4	16.8	1997	12	2	1	0	1	0	0	0	0	1	0	0	0	1	2	2	2	4	2	2	0	#NULL!	#NULL!	#NULL!	#NULL!	#NULL!	#NULL!
30508	1	3	1	2	1999	12	2	1	0	1	16	1	0	0	0	0	0	0	5	5	14.8	1999	12	2	1	0	3	0	1	0	0	0	0	0	0	1	1	1	1	1	2	2	0	#NULL!	#NULL!	#NULL!	#NULL!	#NULL!	#NULL!
30508	1	3	1	2	1999	12	2	1	0	1	16	1	0	0	0	0	0	0	5	5	14.8	1999	12	2	1	0	3	0	1	0	0	0	0	0	0	1	1	1	1	1	2	2	0	#NULL!	#NULL!	#NULL!	#NULL!	#NULL!	#NULL!
30509	1	3	1	2	1997	8	2	1	0	4	0	1	0	0	0	0	0	0	2	2	17.1333	1997	8	2	1	0	4	0	1	0	0	0	0	0	0	1	1	1	1	1	1	#NULL!	0	4	1	1	1	#NULL!	#NULL!
30509	1	3	1	2	1997	8	2	1	0	4	0	1	0	0	0	0	0	0	2	2	17.1333	1997	8	2	1	0	4	0	1	0	0	0	0	0	0	1	1	1	1	1	1	#NULL!	0	4	1	1	1	#NULL!	#NULL!
30601	1	3	1	2	1997	6	2	1	0	1	0	0	1	0	0	0	0	0	5	5	17.3	1997	6	2	1	0	1	0	0	1	0	0	0	0	0	1	1	1	1	1	2	2	0	#NULL!	#NULL!	#NULL!	#NULL!	#NULL!	#NULL!
30601	1	3	1	2	1997	6	2	1	0	1	0	0	1	0	0	0	0	0	5	5	17.3	1997	6	2	1	0	1	0	0	1	0	0	0	0	0	1	1	1	1	1	2	2	0	#NULL!	#NULL!	#NULL!	#NULL!	#NULL!	#NULL!
30602	1	3	1	2	1999	6	2	1	0	1	0	0	1	0	0	1	0	0	3	3	15.3	1999	6	2	1	0	1	0	0	1	0	0	1	0	0	2	#NULL!	#NULL!	#NULL!	#NULL!	2	2	0	#NULL!	#NULL!	#NULL!	#NULL!	#NULL!	#NULL!
30602	1	3	1	2	1999	6	2	1	0	1	0	0	1	0	0	1	0	0	3	3	15.3	1999	6	2	1	0	1	0	0	1	0	0	1	0	0	2	#NULL!	#NULL!	#NULL!	#NULL!	2	2	0	#NULL!	#NULL!	#NULL!	#NULL!	#NULL!	#NULL!
30603	1	3	1	2	1999	12	2	1	0	1	0	0	0	0	1	0	0	0	5	5	14.8	1999	12	2	1	0	1	0	0	0	0	1	0	0	0	1	1	1	1	5	2	2	0	#NULL!	#NULL!	#NULL!	#NULL!	#NULL!	#NULL!
30603	1	3	1	2	1999	12	2	1	0	1	0	0	0	0	1	0	0	0	5	5	14.8	1999	12	2	1	0	1	0	0	0	0	1	0	0	0	1	1	1	1	5	2	2	0	#NULL!	#NULL!	#NULL!	#NULL!	#NULL!	#NULL!
30604	1	3	1	2	1998	12	2	1	0	1	0	1	0	0	0	0	0	0	3	4	15.8	#NULL!	#NULL!	#NULL!	#NULL!	0	#NULL!	0	#NULL!	#NULL!	#NULL!	#NULL!	#NULL!	#NULL!	#NULL!	#NULL!	#NULL!	#NULL!	#NULL!	#NULL!	#NULL!	#NULL!	0	#NULL!	#NULL!	#NULL!	#NULL!	#NULL!	#NULL!
30604	1	3	1	2	1998	12	2	1	0	1	0	1	0	0	0	0	0	0	3	4	15.8	#NULL!	#NULL!	#NULL!	#NULL!	0	#NULL!	0	#NULL!	#NULL!	#NULL!	#NULL!	#NULL!	#NULL!	#NULL!	#NULL!	#NULL!	#NULL!	#NULL!	#NULL!	#NULL!	#NULL!	0	#NULL!	#NULL!	#NULL!	#NULL!	#NULL!	#NULL!
30605	1	3	1	2	1999	1	2	1	0	1	14	1	0	0	0	0	0	0	5	2	15.7167	1999	1	2	1	0	4	0	1	0	0	0	0	0	0	2	#NULL!	#NULL!	#NULL!	#NULL!	2	6	0	#NULL!	#NULL!	#NULL!	#NULL!	#NULL!	#NULL!
30605	1	3	1	2	1999	1	2	1	0	1	14	1	0	0	0	0	0	0	5	2	15.7167	1999	1	2	1	0	4	0	1	0	0	0	0	0	0	2	#NULL!	#NULL!	#NULL!	#NULL!	2	6	0	#NULL!	#NULL!	#NULL!	#NULL!	#NULL!	#NULL!
30606	1	3	1	2	1998	2	2	1	0	1	14	1	0	0	0	0	0	0	5	5	16.6333	1998	2	2	1	0	4	0	1	0	0	0	0	0	0	#NULL!	#NULL!	#NULL!	#NULL!	#NULL!	#NULL!	#NULL!	1	#NULL!	#NULL!	#NULL!	#NULL!	#NULL!	#NULL!
30606	1	3	1	2	1998	2	2	1	0	1	14	1	0	0	0	0	0	0	5	5	16.6333	1998	2	2	1	0	4	0	1	0	0	0	0	0	0	#NULL!	#NULL!	#NULL!	#NULL!	#NULL!	#NULL!	#NULL!	1	#NULL!	#NULL!	#NULL!	#NULL!	#NULL!	#NULL!
30607	1	3	1	2	1998	2	2	1	0	4	0	1	0	0	0	0	0	0	2	2	16.6333	1998	2	2	1	0	4	0	1	0	0	0	0	0	0	1	1	1	1	1	2	1	0	#NULL!	#NULL!	#NULL!	#NULL!	#NULL!	#NULL!
30607	1	3	1	2	1998	2	2	1	0	4	0	1	0	0	0	0	0	0	2	2	16.6333	1998	2	2	1	0	4	0	1	0	0	0	0	0	0	1	1	1	1	1	2	1	0	#NULL!	#NULL!	#NULL!	#NULL!	#NULL!	#NULL!
30608	1	3	1	2	1998	4	2	1	0	1	14	0	0	0	0	1	0	0	5	2	16.4667	1998	4	2	1	0	4	0	0	0	0	0	1	0	0	1	1	1	1	1	1	#NULL!	0	1	1	2	2	#NULL!	#NULL!
30608	1	3	1	2	1998	4	2	1	0	1	14	0	0	0	0	1	0	0	5	2	16.4667	1998	4	2	1	0	4	0	0	0	0	0	1	0	0	1	1	1	1	1	1	#NULL!	0	1	1	2	2	#NULL!	#NULL!
30609	1	3	1	2	1998	9	2	1	0	1	14	1	0	0	0	0	0	0	5	2	16.05	1998	7	2	1	0	4	0	1	0	0	0	0	0	0	1	1	1	1	1	2	1	0	#NULL!	#NULL!	#NULL!	#NULL!	#NULL!	#NULL!
30609	1	3	1	2	1998	9	2	1	0	1	14	1	0	0	0	0	0	0	5	2	16.05	1998	7	2	1	0	4	0	1	0	0	0	0	0	0	1	1	1	1	1	2	1	0	#NULL!	#NULL!	#NULL!	#NULL!	#NULL!	#NULL!
30610	1	3	1	2	1997	9	2	2	18	1	17	1	0	0	0	0	0	0	1	5	17.05	1997	7	2	2	13	4	0	1	0	0	0	0	0	0	2	#NULL!	#NULL!	#NULL!	#NULL!	2	2	0	#NULL!	#NULL!	#NULL!	#NULL!	#NULL!	#NULL!
30610	1	3	1	2	1997	9	2	2	18	1	17	1	0	0	0	0	0	0	1	5	17.05	1997	7	2	2	13	4	0	1	0	0	0	0	0	0	2	#NULL!	#NULL!	#NULL!	#NULL!	2	2	0	#NULL!	#NULL!	#NULL!	#NULL!	#NULL!	#NULL!
30611	1	3	1	2	1998	2	2	2	19	1	0	0	1	1	0	0	0	1	5	5	16.6333	#NULL!	#NULL!	#NULL!	#NULL!	0	#NULL!	0	#NULL!	#NULL!	#NULL!	#NULL!	#NULL!	#NULL!	#NULL!	#NULL!	#NULL!	#NULL!	#NULL!	#NULL!	#NULL!	#NULL!	0	#NULL!	#NULL!	#NULL!	#NULL!	#NULL!	#NULL!
30611	1	3	1	2	1998	2	2	2	19	1	0	0	1	1	0	0	0	1	5	5	16.6333	#NULL!	#NULL!	#NULL!	#NULL!	0	#NULL!	0	#NULL!	#NULL!	#NULL!	#NULL!	#NULL!	#NULL!	#NULL!	#NULL!	#NULL!	#NULL!	#NULL!	#NULL!	#NULL!	#NULL!	0	#NULL!	#NULL!	#NULL!	#NULL!	#NULL!	#NULL!
30612	1	3	1	2	1997	10	2	2	19	1	0	1	0	0	0	0	0	0	5	5	16.9667	1997	10	2	2	14	1	0	1	0	0	0	0	0	0	1	2	3	2	2	2	#NULL!	0	#NULL!	#NULL!	#NULL!	#NULL!	#NULL!	#NULL!
30612	1	3	1	2	1997	10	2	2	19	1	0	1	0	0	0	0	0	0	5	5	16.9667	1997	10	2	2	14	1	0	1	0	0	0	0	0	0	1	2	3	2	2	2	#NULL!	0	#NULL!	#NULL!	#NULL!	#NULL!	#NULL!	#NULL!
30701	1	3	1	2	1998	10	2	1	0	1	0	0	0	1	0	0	0	0	5	2	15.9667	#NULL!	#NULL!	#NULL!	#NULL!	0	#NULL!	0	#NULL!	#NULL!	#NULL!	#NULL!	#NULL!	#NULL!	#NULL!	#NULL!	#NULL!	#NULL!	#NULL!	#NULL!	#NULL!	#NULL!	0	#NULL!	#NULL!	#NULL!	#NULL!	#NULL!	#NULL!
30701	1	3	1	2	1998	10	2	1	0	1	0	0	0	1	0	0	0	0	5	2	15.9667	#NULL!	#NULL!	#NULL!	#NULL!	0	#NULL!	0	#NULL!	#NULL!	#NULL!	#NULL!	#NULL!	#NULL!	#NULL!	#NULL!	#NULL!	#NULL!	#NULL!	#NULL!	#NULL!	#NULL!	0	#NULL!	#NULL!	#NULL!	#NULL!	#NULL!	#NULL!
30702	1	3	1	2	1998	12	2	1	0	1	0	0	0	0	0	0	1	0	1	5	15.8	#NULL!	#NULL!	#NULL!	#NULL!	0	#NULL!	0	#NULL!	#NULL!	#NULL!	#NULL!	#NULL!	#NULL!	#NULL!	#NULL!	#NULL!	#NULL!	#NULL!	#NULL!	#NULL!	#NULL!	0	#NULL!	#NULL!	#NULL!	#NULL!	#NULL!	#NULL!
30702	1	3	1	2	1998	12	2	1	0	1	0	0	0	0	0	0	1	0	1	5	15.8	#NULL!	#NULL!	#NULL!	#NULL!	0	#NULL!	0	#NULL!	#NULL!	#NULL!	#NULL!	#NULL!	#NULL!	#NULL!	#NULL!	#NULL!	#NULL!	#NULL!	#NULL!	#NULL!	#NULL!	0	#NULL!	#NULL!	#NULL!	#NULL!	#NULL!	#NULL!
30703	1	3	1	2	1999	2	2	1	0	1	0	0	0	0	1	0	0	0	2	1	15.6333	1999	2	2	1	0	1	0	0	0	0	1	0	0	0	1	1	1	1	1	1	#NULL!	0	1	1	1	1	#NULL!	#NULL!
30703	1	3	1	2	1999	2	2	1	0	1	0	0	0	0	1	0	0	0	2	1	15.6333	1999	2	2	1	0	1	0	0	0	0	1	0	0	0	1	1	1	1	1	1	#NULL!	0	1	1	1	1	#NULL!	#NULL!
30704	1	3	1	2	1998	8	2	2	20	1	18	1	0	0	0	0	0	0	2	3	16.1333	1998	8	2	2	15	6	9	1	0	0	0	0	0	0	1	1	1	1	1	1	#NULL!	0	1	4	3	3	#NULL!	#NULL!
30704	1	3	1	2	1998	8	2	2	20	1	18	1	0	0	0	0	0	0	2	3	16.1333	1998	8	2	2	15	6	9	1	0	0	0	0	0	0	1	1	1	1	1	1	#NULL!	0	1	4	3	3	#NULL!	#NULL!
30705	1	3	1	2	1998	8	2	1	0	4	0	1	0	0	0	0	0	0	5	5	16.1333	1998	8	2	1	0	4	0	1	0	0	0	0	0	0	2	#NULL!	#NULL!	#NULL!	#NULL!	2	1	0	#NULL!	#NULL!	#NULL!	#NULL!	#NULL!	#NULL!
30705	1	3	1	2	1998	8	2	1	0	4	0	1	0	0	0	0	0	0	5	5	16.1333	1998	8	2	1	0	4	0	1	0	0	0	0	0	0	2	#NULL!	#NULL!	#NULL!	#NULL!	2	1	0	#NULL!	#NULL!	#NULL!	#NULL!	#NULL!	#NULL!
30706	1	3	1	2	1998	5	2	1	0	1	14	1	0	0	0	0	0	0	2	1	16.3833	#NULL!	#NULL!	#NULL!	#NULL!	0	#NULL!	0	#NULL!	#NULL!	#NULL!	#NULL!	#NULL!	#NULL!	#NULL!	#NULL!	#NULL!	#NULL!	#NULL!	#NULL!	#NULL!	#NULL!	0	#NULL!	#NULL!	#NULL!	#NULL!	#NULL!	#NULL!
30706	1	3	1	2	1998	5	2	1	0	1	14	1	0	0	0	0	0	0	2	1	16.3833	#NULL!	#NULL!	#NULL!	#NULL!	0	#NULL!	0	#NULL!	#NULL!	#NULL!	#NULL!	#NULL!	#NULL!	#NULL!	#NULL!	#NULL!	#NULL!	#NULL!	#NULL!	#NULL!	#NULL!	0	#NULL!	#NULL!	#NULL!	#NULL!	#NULL!	#NULL!
30708	1	3	1	2	1997	11	2	1	0	1	0	0	1	0	0	0	0	0	5	5	16.8833	#NULL!	#NULL!	#NULL!	#NULL!	0	#NULL!	0	#NULL!	#NULL!	#NULL!	#NULL!	#NULL!	#NULL!	#NULL!	#NULL!	#NULL!	#NULL!	#NULL!	#NULL!	#NULL!	#NULL!	0	#NULL!	#NULL!	#NULL!	#NULL!	#NULL!	#NULL!
30708	1	3	1	2	1997	11	2	1	0	1	0	0	1	0	0	0	0	0	5	5	16.8833	#NULL!	#NULL!	#NULL!	#NULL!	0	#NULL!	0	#NULL!	#NULL!	#NULL!	#NULL!	#NULL!	#NULL!	#NULL!	#NULL!	#NULL!	#NULL!	#NULL!	#NULL!	#NULL!	#NULL!	0	#NULL!	#NULL!	#NULL!	#NULL!	#NULL!	#NULL!
30709	1	3	1	2	1998	2	2	2	21	1	19	0	1	0	0	0	0	0	5	5	16.6333	1998	2	2	2	16	6	10	0	1	0	0	0	0	0	2	#NULL!	#NULL!	#NULL!	#NULL!	2	1	0	#NULL!	#NULL!	#NULL!	#NULL!	#NULL!	#NULL!
30709	1	3	1	2	1998	2	2	2	21	1	19	0	1	0	0	0	0	0	5	5	16.6333	1998	2	2	2	16	6	10	0	1	0	0	0	0	0	2	#NULL!	#NULL!	#NULL!	#NULL!	2	1	0	#NULL!	#NULL!	#NULL!	#NULL!	#NULL!	#NULL!
30801	1	3	1	2	1998	2	2	2	19	1	20	1	0	0	0	0	0	0	3	2	16.6333	1998	2	2	2	14	6	11	1	0	0	0	0	0	0	1	2	2	2	1	1	#NULL!	0	3	2	3	2	#NULL!	#NULL!
30801	1	3	1	2	1998	2	2	2	19	1	20	1	0	0	0	0	0	0	3	2	16.6333	1998	2	2	2	14	6	11	1	0	0	0	0	0	0	1	2	2	2	1	1	#NULL!	0	3	2	3	2	#NULL!	#NULL!
30802	1	3	1	2	1997	11	2	1	0	1	0	0	0	0	1	0	0	0	2	5	16.8833	1997	11	2	1	0	1	0	0	0	0	1	0	0	0	#NULL!	2	1	1	4	1	#NULL!	0	1	3	4	1	#NULL!	#NULL!
30802	1	3	1	2	1997	11	2	1	0	1	0	0	0	0	1	0	0	0	2	5	16.8833	1997	11	2	1	0	1	0	0	0	0	1	0	0	0	#NULL!	2	1	1	4	1	#NULL!	0	1	3	4	1	#NULL!	#NULL!
30803	1	3	1	2	1997	10	2	1	0	1	21	1	0	0	0	0	0	0	2	2	16.9667	#NULL!	#NULL!	#NULL!	#NULL!	0	#NULL!	0	#NULL!	#NULL!	#NULL!	#NULL!	#NULL!	#NULL!	#NULL!	#NULL!	#NULL!	#NULL!	#NULL!	#NULL!	#NULL!	#NULL!	0	#NULL!	#NULL!	#NULL!	#NULL!	#NULL!	#NULL!
30803	1	3	1	2	1997	10	2	1	0	1	21	1	0	0	0	0	0	0	2	2	16.9667	#NULL!	#NULL!	#NULL!	#NULL!	0	#NULL!	0	#NULL!	#NULL!	#NULL!	#NULL!	#NULL!	#NULL!	#NULL!	#NULL!	#NULL!	#NULL!	#NULL!	#NULL!	#NULL!	#NULL!	0	#NULL!	#NULL!	#NULL!	#NULL!	#NULL!	#NULL!
30804	1	3	1	2	1999	8	2	2	22	4	0	1	0	0	0	0	0	0	5	5	15.1333	1999	8	2	2	17	4	0	1	0	0	0	0	0	0	1	1	1	2	5	2	2	0	#NULL!	#NULL!	#NULL!	#NULL!	#NULL!	#NULL!
30804	1	3	1	2	1999	8	2	2	22	4	0	1	0	0	0	0	0	0	5	5	15.1333	1999	8	2	2	17	4	0	1	0	0	0	0	0	0	1	1	1	2	5	2	2	0	#NULL!	#NULL!	#NULL!	#NULL!	#NULL!	#NULL!
30809	1	3	1	2	1998	3	2	1	0	1	0	0	1	0	0	0	0	0	5	5	16.55	#NULL!	#NULL!	#NULL!	#NULL!	0	#NULL!	0	#NULL!	#NULL!	#NULL!	#NULL!	#NULL!	#NULL!	#NULL!	#NULL!	#NULL!	#NULL!	#NULL!	#NULL!	#NULL!	#NULL!	0	#NULL!	#NULL!	#NULL!	#NULL!	#NULL!	#NULL!
30809	1	3	1	2	1998	3	2	1	0	1	0	0	1	0	0	0	0	0	5	5	16.55	#NULL!	#NULL!	#NULL!	#NULL!	0	#NULL!	0	#NULL!	#NULL!	#NULL!	#NULL!	#NULL!	#NULL!	#NULL!	#NULL!	#NULL!	#NULL!	#NULL!	#NULL!	#NULL!	#NULL!	0	#NULL!	#NULL!	#NULL!	#NULL!	#NULL!	#NULL!
30810	1	3	1	2	1997	3	2	1	0	1	0	0	0	0	1	1	0	0	3	2	17.55	1997	3	2	1	0	1	0	0	0	0	1	0	0	0	2	#NULL!	#NULL!	#NULL!	#NULL!	2	2	0	#NULL!	#NULL!	#NULL!	#NULL!	#NULL!	#NULL!
30810	1	3	1	2	1997	3	2	1	0	1	0	0	0	0	1	1	0	0	3	2	17.55	1997	3	2	1	0	1	0	0	0	0	1	0	0	0	2	#NULL!	#NULL!	#NULL!	#NULL!	2	2	0	#NULL!	#NULL!	#NULL!	#NULL!	#NULL!	#NULL!
30811	1	3	1	2	1999	11	2	1	0	1	0	1	0	0	0	0	0	0	2	2	14.8833	1999	11	2	1	0	1	0	#NULL!	#NULL!	#NULL!	#NULL!	#NULL!	#NULL!	#NULL!	1	5	1	5	5	1	#NULL!	0	5	5	5	5	#NULL!	#NULL!
30811	1	3	1	2	1999	11	2	1	0	1	0	1	0	0	0	0	0	0	2	2	14.8833	1999	11	2	1	0	1	0	#NULL!	#NULL!	#NULL!	#NULL!	#NULL!	#NULL!	#NULL!	1	5	1	5	5	1	#NULL!	0	5	5	5	5	#NULL!	#NULL!
30812	1	3	1	2	1997	4	2	1	0	1	0	0	1	0	0	0	0	0	2	5	17.4667	#NULL!	#NULL!	#NULL!	#NULL!	0	#NULL!	0	#NULL!	#NULL!	#NULL!	#NULL!	#NULL!	#NULL!	#NULL!	#NULL!	#NULL!	#NULL!	#NULL!	#NULL!	#NULL!	#NULL!	0	#NULL!	#NULL!	#NULL!	#NULL!	#NULL!	#NULL!
30812	1	3	1	2	1997	4	2	1	0	1	0	0	1	0	0	0	0	0	2	5	17.4667	#NULL!	#NULL!	#NULL!	#NULL!	0	#NULL!	0	#NULL!	#NULL!	#NULL!	#NULL!	#NULL!	#NULL!	#NULL!	#NULL!	#NULL!	#NULL!	#NULL!	#NULL!	#NULL!	#NULL!	0	#NULL!	#NULL!	#NULL!	#NULL!	#NULL!	#NULL!
40101	1	4	0	1	1999	4	2	1	0	1	0	1	0	0	0	0	0	0	4	3	15.4667	1999	4	2	1	0	1	0	1	0	0	0	0	0	0	#NULL!	#NULL!	#NULL!	#NULL!	#NULL!	#NULL!	#NULL!	0	#NULL!	#NULL!	#NULL!	#NULL!	#NULL!	#NULL!
40101	1	4	0	1	1999	4	2	1	0	1	0	1	0	0	0	0	0	0	4	3	15.4667	1999	4	2	1	0	1	0	1	0	0	0	0	0	0	#NULL!	#NULL!	#NULL!	#NULL!	#NULL!	#NULL!	#NULL!	0	#NULL!	#NULL!	#NULL!	#NULL!	#NULL!	#NULL!
40102	1	4	0	1	1999	7	2	1	0	1	0	1	0	0	0	0	0	0	4	4	15.2167	1999	7	2	1	0	1	0	1	0	0	0	0	0	0	#NULL!	#NULL!	#NULL!	#NULL!	#NULL!	#NULL!	#NULL!	0	#NULL!	#NULL!	#NULL!	#NULL!	#NULL!	#NULL!
40102	1	4	0	1	1999	7	2	1	0	1	0	1	0	0	0	0	0	0	4	4	15.2167	1999	7	2	1	0	1	0	1	0	0	0	0	0	0	#NULL!	#NULL!	#NULL!	#NULL!	#NULL!	#NULL!	#NULL!	0	#NULL!	#NULL!	#NULL!	#NULL!	#NULL!	#NULL!
40103	1	4	0	1	#NULL!	12	2	1	0	1	0	1	0	0	0	0	0	0	5	5	#NULL!	1999	12	2	1	0	1	0	1	0	0	0	0	0	0	#NULL!	#NULL!	#NULL!	#NULL!	#NULL!	#NULL!	#NULL!	0	#NULL!	#NULL!	#NULL!	#NULL!	#NULL!	#NULL!
40103	1	4	0	1	#NULL!	12	2	1	0	1	0	1	0	0	0	0	0	0	5	5	#NULL!	1999	12	2	1	0	1	0	1	0	0	0	0	0	0	#NULL!	#NULL!	#NULL!	#NULL!	#NULL!	#NULL!	#NULL!	0	#NULL!	#NULL!	#NULL!	#NULL!	#NULL!	#NULL!
40104	1	4	0	1	1999	6	2	1	0	1	0	1	0	0	0	0	0	0	4	4	15.3	1999	6	2	1	0	1	0	1	0	0	0	0	0	0	#NULL!	#NULL!	#NULL!	#NULL!	#NULL!	#NULL!	#NULL!	0	#NULL!	#NULL!	#NULL!	#NULL!	#NULL!	#NULL!
40104	1	4	0	1	1999	6	2	1	0	1	0	1	0	0	0	0	0	0	4	4	15.3	1999	6	2	1	0	1	0	1	0	0	0	0	0	0	#NULL!	#NULL!	#NULL!	#NULL!	#NULL!	#NULL!	#NULL!	0	#NULL!	#NULL!	#NULL!	#NULL!	#NULL!	#NULL!
40105	1	4	0	1	1998	12	2	1	0	1	0	0	0	0	1	0	0	0	5	5	15.8	1998	12	2	1	0	1	0	0	0	0	1	0	0	0	#NULL!	#NULL!	#NULL!	#NULL!	#NULL!	#NULL!	#NULL!	0	#NULL!	#NULL!	#NULL!	#NULL!	#NULL!	#NULL!
40105	1	4	0	1	1998	12	2	1	0	1	0	0	0	0	1	0	0	0	5	5	15.8	1998	12	2	1	0	1	0	0	0	0	1	0	0	0	#NULL!	#NULL!	#NULL!	#NULL!	#NULL!	#NULL!	#NULL!	0	#NULL!	#NULL!	#NULL!	#NULL!	#NULL!	#NULL!
40106	1	4	0	1	1999	5	2	1	0	1	0	1	0	0	0	0	0	0	5	5	15.3833	1999	5	2	1	0	1	0	1	0	0	0	0	0	0	#NULL!	#NULL!	#NULL!	#NULL!	#NULL!	#NULL!	#NULL!	0	#NULL!	#NULL!	#NULL!	#NULL!	#NULL!	#NULL!
40106	1	4	0	1	1999	5	2	1	0	1	0	1	0	0	0	0	0	0	5	5	15.3833	1999	5	2	1	0	1	0	1	0	0	0	0	0	0	#NULL!	#NULL!	#NULL!	#NULL!	#NULL!	#NULL!	#NULL!	0	#NULL!	#NULL!	#NULL!	#NULL!	#NULL!	#NULL!
40201	1	4	0	1	1999	9	2	1	0	1	0	1	0	0	0	0	0	0	3	5	15.05	1999	9	2	1	0	1	0	1	0	0	0	0	0	0	#NULL!	#NULL!	#NULL!	#NULL!	#NULL!	#NULL!	#NULL!	0	#NULL!	#NULL!	#NULL!	#NULL!	#NULL!	#NULL!
40201	1	4	0	1	1999	9	2	1	0	1	0	1	0	0	0	0	0	0	3	5	15.05	1999	9	2	1	0	1	0	1	0	0	0	0	0	0	#NULL!	#NULL!	#NULL!	#NULL!	#NULL!	#NULL!	#NULL!	0	#NULL!	#NULL!	#NULL!	#NULL!	#NULL!	#NULL!
40202	1	4	0	1	1999	12	2	1	0	1	0	1	0	0	0	0	0	0	5	5	14.8	1999	12	2	1	0	1	0	1	0	0	0	0	0	0	#NULL!	#NULL!	#NULL!	#NULL!	#NULL!	#NULL!	#NULL!	0	#NULL!	#NULL!	#NULL!	#NULL!	#NULL!	#NULL!
40202	1	4	0	1	1999	12	2	1	0	1	0	1	0	0	0	0	0	0	5	5	14.8	1999	12	2	1	0	1	0	1	0	0	0	0	0	0	#NULL!	#NULL!	#NULL!	#NULL!	#NULL!	#NULL!	#NULL!	0	#NULL!	#NULL!	#NULL!	#NULL!	#NULL!	#NULL!
40203	1	4	0	1	1999	5	2	1	0	1	0	0	0	0	1	1	0	0	5	5	15.3833	#NULL!	#NULL!	#NULL!	#NULL!	0	#NULL!	0	#NULL!	#NULL!	#NULL!	#NULL!	#NULL!	#NULL!	#NULL!	#NULL!	#NULL!	#NULL!	#NULL!	#NULL!	#NULL!	#NULL!	0	#NULL!	#NULL!	#NULL!	#NULL!	#NULL!	#NULL!
40203	1	4	0	1	1999	5	2	1	0	1	0	0	0	0	1	1	0	0	5	5	15.3833	#NULL!	#NULL!	#NULL!	#NULL!	0	#NULL!	0	#NULL!	#NULL!	#NULL!	#NULL!	#NULL!	#NULL!	#NULL!	#NULL!	#NULL!	#NULL!	#NULL!	#NULL!	#NULL!	#NULL!	0	#NULL!	#NULL!	#NULL!	#NULL!	#NULL!	#NULL!
40204	1	4	0	1	1999	3	2	1	0	1	0	0	0	0	1	1	0	0	3	2	15.55	1999	3	2	1	0	1	0	0	0	0	1	1	0	0	#NULL!	#NULL!	#NULL!	#NULL!	#NULL!	#NULL!	#NULL!	0	#NULL!	#NULL!	#NULL!	#NULL!	#NULL!	#NULL!
40204	1	4	0	1	1999	3	2	1	0	1	0	0	0	0	1	1	0	0	3	2	15.55	1999	3	2	1	0	1	0	0	0	0	1	1	0	0	#NULL!	#NULL!	#NULL!	#NULL!	#NULL!	#NULL!	#NULL!	0	#NULL!	#NULL!	#NULL!	#NULL!	#NULL!	#NULL!
40205	1	4	0	1	1999	10	2	1	0	1	0	1	0	0	0	0	0	0	3	4	14.9667	#NULL!	#NULL!	#NULL!	#NULL!	0	#NULL!	0	#NULL!	#NULL!	#NULL!	#NULL!	#NULL!	#NULL!	#NULL!	#NULL!	#NULL!	#NULL!	#NULL!	#NULL!	#NULL!	#NULL!	0	#NULL!	#NULL!	#NULL!	#NULL!	#NULL!	#NULL!
40205	1	4	0	1	1999	10	2	1	0	1	0	1	0	0	0	0	0	0	3	4	14.9667	#NULL!	#NULL!	#NULL!	#NULL!	0	#NULL!	0	#NULL!	#NULL!	#NULL!	#NULL!	#NULL!	#NULL!	#NULL!	#NULL!	#NULL!	#NULL!	#NULL!	#NULL!	#NULL!	#NULL!	0	#NULL!	#NULL!	#NULL!	#NULL!	#NULL!	#NULL!
40206	1	4	0	1	1999	1	2	1	0	1	0	0	0	0	0	1	0	0	4	2	15.7167	1999	1	2	1	0	1	0	0	0	0	0	1	0	0	#NULL!	#NULL!	#NULL!	#NULL!	#NULL!	#NULL!	#NULL!	0	#NULL!	#NULL!	#NULL!	#NULL!	#NULL!	#NULL!
40206	1	4	0	1	1999	1	2	1	0	1	0	0	0	0	0	1	0	0	4	2	15.7167	1999	1	2	1	0	1	0	0	0	0	0	1	0	0	#NULL!	#NULL!	#NULL!	#NULL!	#NULL!	#NULL!	#NULL!	0	#NULL!	#NULL!	#NULL!	#NULL!	#NULL!	#NULL!
40207	1	4	0	1	1999	7	2	1	0	1	0	1	0	0	0	0	0	0	5	5	15.2167	#NULL!	#NULL!	#NULL!	#NULL!	0	#NULL!	0	#NULL!	#NULL!	#NULL!	#NULL!	#NULL!	#NULL!	#NULL!	#NULL!	#NULL!	#NULL!	#NULL!	#NULL!	#NULL!	#NULL!	0	#NULL!	#NULL!	#NULL!	#NULL!	#NULL!	#NULL!
40207	1	4	0	1	1999	7	2	1	0	1	0	1	0	0	0	0	0	0	5	5	15.2167	#NULL!	#NULL!	#NULL!	#NULL!	0	#NULL!	0	#NULL!	#NULL!	#NULL!	#NULL!	#NULL!	#NULL!	#NULL!	#NULL!	#NULL!	#NULL!	#NULL!	#NULL!	#NULL!	#NULL!	0	#NULL!	#NULL!	#NULL!	#NULL!	#NULL!	#NULL!
40208	1	4	0	1	1999	8	2	1	0	1	0	1	0	0	0	0	0	0	2	2	15.1333	1999	8	2	1	0	1	0	1	0	0	0	0	0	0	#NULL!	#NULL!	#NULL!	#NULL!	#NULL!	#NULL!	#NULL!	0	#NULL!	#NULL!	#NULL!	#NULL!	#NULL!	#NULL!
40208	1	4	0	1	1999	8	2	1	0	1	0	1	0	0	0	0	0	0	2	2	15.1333	1999	8	2	1	0	1	0	1	0	0	0	0	0	0	#NULL!	#NULL!	#NULL!	#NULL!	#NULL!	#NULL!	#NULL!	0	#NULL!	#NULL!	#NULL!	#NULL!	#NULL!	#NULL!
40209	1	4	0	1	1998	12	2	1	0	1	0	0	0	0	1	0	0	0	3	5	15.8	1998	12	2	1	0	1	0	0	0	0	1	1	0	0	#NULL!	#NULL!	#NULL!	#NULL!	#NULL!	#NULL!	#NULL!	0	#NULL!	#NULL!	#NULL!	#NULL!	#NULL!	#NULL!
40209	1	4	0	1	1998	12	2	1	0	1	0	0	0	0	1	0	0	0	3	5	15.8	1998	12	2	1	0	1	0	0	0	0	1	1	0	0	#NULL!	#NULL!	#NULL!	#NULL!	#NULL!	#NULL!	#NULL!	0	#NULL!	#NULL!	#NULL!	#NULL!	#NULL!	#NULL!
40210	1	4	0	1	1998	11	2	1	0	1	0	0	1	0	0	0	0	0	3	5	15.8833	1998	11	2	1	0	3	0	0	1	0	0	0	0	0	#NULL!	#NULL!	#NULL!	#NULL!	#NULL!	#NULL!	#NULL!	0	#NULL!	#NULL!	#NULL!	#NULL!	#NULL!	#NULL!
40210	1	4	0	1	1998	11	2	1	0	1	0	0	1	0	0	0	0	0	3	5	15.8833	1998	11	2	1	0	3	0	0	1	0	0	0	0	0	#NULL!	#NULL!	#NULL!	#NULL!	#NULL!	#NULL!	#NULL!	0	#NULL!	#NULL!	#NULL!	#NULL!	#NULL!	#NULL!
40211	1	4	0	1	1999	9	2	1	0	1	0	1	0	0	0	0	0	0	5	5	15.05	1999	9	2	1	0	1	0	1	0	0	0	0	0	0	#NULL!	#NULL!	#NULL!	#NULL!	#NULL!	#NULL!	#NULL!	0	#NULL!	#NULL!	#NULL!	#NULL!	#NULL!	#NULL!
40211	1	4	0	1	1999	9	2	1	0	1	0	1	0	0	0	0	0	0	5	5	15.05	1999	9	2	1	0	1	0	1	0	0	0	0	0	0	#NULL!	#NULL!	#NULL!	#NULL!	#NULL!	#NULL!	#NULL!	0	#NULL!	#NULL!	#NULL!	#NULL!	#NULL!	#NULL!
40212	1	4	0	1	1998	8	2	1	0	1	0	1	0	0	0	0	0	0	3	2	16.1333	1998	8	2	1	0	1	0	1	0	0	0	0	0	0	#NULL!	#NULL!	#NULL!	#NULL!	#NULL!	#NULL!	#NULL!	0	#NULL!	#NULL!	#NULL!	#NULL!	#NULL!	#NULL!
40212	1	4	0	1	1998	8	2	1	0	1	0	1	0	0	0	0	0	0	3	2	16.1333	1998	8	2	1	0	1	0	1	0	0	0	0	0	0	#NULL!	#NULL!	#NULL!	#NULL!	#NULL!	#NULL!	#NULL!	0	#NULL!	#NULL!	#NULL!	#NULL!	#NULL!	#NULL!
40213	1	4	0	1	1998	11	2	1	0	1	22	1	0	0	0	0	0	0	2	2	15.8833	1998	11	2	1	0	4	0	1	0	0	0	0	0	0	#NULL!	#NULL!	#NULL!	#NULL!	#NULL!	#NULL!	#NULL!	0	#NULL!	#NULL!	#NULL!	#NULL!	#NULL!	#NULL!
40213	1	4	0	1	1998	11	2	1	0	1	22	1	0	0	0	0	0	0	2	2	15.8833	1998	11	2	1	0	4	0	1	0	0	0	0	0	0	#NULL!	#NULL!	#NULL!	#NULL!	#NULL!	#NULL!	#NULL!	0	#NULL!	#NULL!	#NULL!	#NULL!	#NULL!	#NULL!
40214	1	4	0	1	1997	3	2	2	23	1	23	0	1	0	0	0	0	0	3	3	17.55	#NULL!	#NULL!	#NULL!	#NULL!	0	#NULL!	0	#NULL!	#NULL!	#NULL!	#NULL!	#NULL!	#NULL!	#NULL!	#NULL!	#NULL!	#NULL!	#NULL!	#NULL!	#NULL!	#NULL!	0	#NULL!	#NULL!	#NULL!	#NULL!	#NULL!	#NULL!
40214	1	4	0	1	1997	3	2	2	23	1	23	0	1	0	0	0	0	0	3	3	17.55	#NULL!	#NULL!	#NULL!	#NULL!	0	#NULL!	0	#NULL!	#NULL!	#NULL!	#NULL!	#NULL!	#NULL!	#NULL!	#NULL!	#NULL!	#NULL!	#NULL!	#NULL!	#NULL!	#NULL!	0	#NULL!	#NULL!	#NULL!	#NULL!	#NULL!	#NULL!
40301	1	4	0	1	#NULL!	11	2	1	0	1	0	0	0	0	1	0	0	0	5	5	#NULL!	1998	11	2	1	0	1	0	0	0	0	1	0	0	0	#NULL!	#NULL!	#NULL!	#NULL!	#NULL!	#NULL!	#NULL!	0	#NULL!	#NULL!	#NULL!	#NULL!	#NULL!	#NULL!
40301	1	4	0	1	#NULL!	11	2	1	0	1	0	0	0	0	1	0	0	0	5	5	#NULL!	1998	11	2	1	0	1	0	0	0	0	1	0	0	0	#NULL!	#NULL!	#NULL!	#NULL!	#NULL!	#NULL!	#NULL!	0	#NULL!	#NULL!	#NULL!	#NULL!	#NULL!	#NULL!
40302	1	4	0	1	1999	9	2	1	0	1	0	1	0	0	0	0	0	0	3	2	15.05	1999	9	2	1	0	1	0	1	0	0	0	0	0	0	#NULL!	#NULL!	#NULL!	#NULL!	#NULL!	#NULL!	#NULL!	0	#NULL!	#NULL!	#NULL!	#NULL!	#NULL!	#NULL!
40302	1	4	0	1	1999	9	2	1	0	1	0	1	0	0	0	0	0	0	3	2	15.05	1999	9	2	1	0	1	0	1	0	0	0	0	0	0	#NULL!	#NULL!	#NULL!	#NULL!	#NULL!	#NULL!	#NULL!	0	#NULL!	#NULL!	#NULL!	#NULL!	#NULL!	#NULL!
40303	1	4	0	1	1999	7	2	1	0	1	0	1	0	0	0	0	0	0	3	4	15.2167	1999	7	2	1	0	1	0	1	0	0	0	0	0	0	#NULL!	#NULL!	#NULL!	#NULL!	#NULL!	#NULL!	#NULL!	0	#NULL!	#NULL!	#NULL!	#NULL!	#NULL!	#NULL!
40303	1	4	0	1	1999	7	2	1	0	1	0	1	0	0	0	0	0	0	3	4	15.2167	1999	7	2	1	0	1	0	1	0	0	0	0	0	0	#NULL!	#NULL!	#NULL!	#NULL!	#NULL!	#NULL!	#NULL!	0	#NULL!	#NULL!	#NULL!	#NULL!	#NULL!	#NULL!
40304	1	4	0	1	1999	12	2	1	0	1	0	0	0	0	1	1	0	0	3	3	14.8	1999	12	2	1	0	1	0	0	0	0	1	1	0	0	#NULL!	#NULL!	#NULL!	#NULL!	#NULL!	#NULL!	#NULL!	0	#NULL!	#NULL!	#NULL!	#NULL!	#NULL!	#NULL!
40304	1	4	0	1	1999	12	2	1	0	1	0	0	0	0	1	1	0	0	3	3	14.8	1999	12	2	1	0	1	0	0	0	0	1	1	0	0	#NULL!	#NULL!	#NULL!	#NULL!	#NULL!	#NULL!	#NULL!	0	#NULL!	#NULL!	#NULL!	#NULL!	#NULL!	#NULL!
40305	1	4	0	1	1999	9	2	1	0	1	0	0	0	0	1	0	0	0	3	5	15.05	1999	9	2	1	0	1	0	0	0	0	1	0	0	0	#NULL!	#NULL!	#NULL!	#NULL!	#NULL!	#NULL!	#NULL!	0	#NULL!	#NULL!	#NULL!	#NULL!	#NULL!	#NULL!
40305	1	4	0	1	1999	9	2	1	0	1	0	0	0	0	1	0	0	0	3	5	15.05	1999	9	2	1	0	1	0	0	0	0	1	0	0	0	#NULL!	#NULL!	#NULL!	#NULL!	#NULL!	#NULL!	#NULL!	0	#NULL!	#NULL!	#NULL!	#NULL!	#NULL!	#NULL!
40306	1	4	0	1	1998	9	2	1	0	2	0	0	1	0	0	0	0	0	5	5	16.05	1998	9	2	1	0	2	0	0	1	0	0	0	0	0	#NULL!	#NULL!	#NULL!	#NULL!	#NULL!	#NULL!	#NULL!	0	#NULL!	#NULL!	#NULL!	#NULL!	#NULL!	#NULL!
40306	1	4	0	1	1998	9	2	1	0	2	0	0	1	0	0	0	0	0	5	5	16.05	1998	9	2	1	0	2	0	0	1	0	0	0	0	0	#NULL!	#NULL!	#NULL!	#NULL!	#NULL!	#NULL!	#NULL!	0	#NULL!	#NULL!	#NULL!	#NULL!	#NULL!	#NULL!
40307	1	4	0	1	1998	8	2	1	0	1	0	1	0	0	0	0	0	0	2	2	16.1333	1998	8	2	1	0	1	0	1	0	0	0	0	0	0	#NULL!	#NULL!	#NULL!	#NULL!	#NULL!	#NULL!	#NULL!	0	#NULL!	#NULL!	#NULL!	#NULL!	#NULL!	#NULL!
40307	1	4	0	1	1998	8	2	1	0	1	0	1	0	0	0	0	0	0	2	2	16.1333	1998	8	2	1	0	1	0	1	0	0	0	0	0	0	#NULL!	#NULL!	#NULL!	#NULL!	#NULL!	#NULL!	#NULL!	0	#NULL!	#NULL!	#NULL!	#NULL!	#NULL!	#NULL!
40308	1	4	0	1	1999	12	2	1	0	1	0	1	0	0	0	0	0	0	4	4	14.8	1999	12	2	1	0	1	0	1	0	0	0	0	0	0	#NULL!	#NULL!	#NULL!	#NULL!	#NULL!	#NULL!	#NULL!	0	#NULL!	#NULL!	#NULL!	#NULL!	#NULL!	#NULL!
40308	1	4	0	1	1999	12	2	1	0	1	0	1	0	0	0	0	0	0	4	4	14.8	1999	12	2	1	0	1	0	1	0	0	0	0	0	0	#NULL!	#NULL!	#NULL!	#NULL!	#NULL!	#NULL!	#NULL!	0	#NULL!	#NULL!	#NULL!	#NULL!	#NULL!	#NULL!
40309	1	4	0	1	1998	10	2	1	0	1	0	1	0	0	0	0	0	0	5	5	15.9667	1998	10	2	1	0	1	0	1	0	0	0	0	0	0	#NULL!	#NULL!	#NULL!	#NULL!	#NULL!	#NULL!	#NULL!	0	#NULL!	#NULL!	#NULL!	#NULL!	#NULL!	#NULL!
40309	1	4	0	1	1998	10	2	1	0	1	0	1	0	0	0	0	0	0	5	5	15.9667	1998	10	2	1	0	1	0	1	0	0	0	0	0	0	#NULL!	#NULL!	#NULL!	#NULL!	#NULL!	#NULL!	#NULL!	0	#NULL!	#NULL!	#NULL!	#NULL!	#NULL!	#NULL!
40310	1	4	0	1	1998	5	2	1	0	1	0	1	0	0	0	0	0	0	3	3	16.3833	1998	5	2	1	0	1	0	1	0	0	0	0	0	0	#NULL!	#NULL!	#NULL!	#NULL!	#NULL!	#NULL!	#NULL!	0	#NULL!	#NULL!	#NULL!	#NULL!	#NULL!	#NULL!
40310	1	4	0	1	1998	5	2	1	0	1	0	1	0	0	0	0	0	0	3	3	16.3833	1998	5	2	1	0	1	0	1	0	0	0	0	0	0	#NULL!	#NULL!	#NULL!	#NULL!	#NULL!	#NULL!	#NULL!	0	#NULL!	#NULL!	#NULL!	#NULL!	#NULL!	#NULL!
40311	1	4	0	1	1998	5	2	1	0	1	0	1	0	0	0	0	0	0	3	5	16.3833	1998	5	2	1	0	1	0	1	0	0	0	0	0	0	#NULL!	#NULL!	#NULL!	#NULL!	#NULL!	#NULL!	#NULL!	0	#NULL!	#NULL!	#NULL!	#NULL!	#NULL!	#NULL!
40311	1	4	0	1	1998	5	2	1	0	1	0	1	0	0	0	0	0	0	3	5	16.3833	1998	5	2	1	0	1	0	1	0	0	0	0	0	0	#NULL!	#NULL!	#NULL!	#NULL!	#NULL!	#NULL!	#NULL!	0	#NULL!	#NULL!	#NULL!	#NULL!	#NULL!	#NULL!
40312	1	4	0	1	1999	10	2	1	0	1	0	1	0	0	0	0	0	0	2	2	14.9667	1999	10	2	1	0	1	0	1	0	0	0	0	0	0	#NULL!	#NULL!	#NULL!	#NULL!	#NULL!	#NULL!	#NULL!	0	#NULL!	#NULL!	#NULL!	#NULL!	#NULL!	#NULL!
40312	1	4	0	1	1999	10	2	1	0	1	0	1	0	0	0	0	0	0	2	2	14.9667	1999	10	2	1	0	1	0	1	0	0	0	0	0	0	#NULL!	#NULL!	#NULL!	#NULL!	#NULL!	#NULL!	#NULL!	0	#NULL!	#NULL!	#NULL!	#NULL!	#NULL!	#NULL!
40313	1	4	0	1	1998	6	2	1	0	1	0	1	0	0	0	0	0	0	5	5	16.3	1998	6	2	1	0	1	0	1	0	0	0	0	0	0	#NULL!	#NULL!	#NULL!	#NULL!	#NULL!	#NULL!	#NULL!	0	#NULL!	#NULL!	#NULL!	#NULL!	#NULL!	#NULL!
40313	1	4	0	1	1998	6	2	1	0	1	0	1	0	0	0	0	0	0	5	5	16.3	1998	6	2	1	0	1	0	1	0	0	0	0	0	0	#NULL!	#NULL!	#NULL!	#NULL!	#NULL!	#NULL!	#NULL!	0	#NULL!	#NULL!	#NULL!	#NULL!	#NULL!	#NULL!
40401	1	4	0	1	1998	8	2	1	0	1	0	1	0	0	0	0	0	0	3	5	16.1333	1998	8	2	1	0	1	0	1	0	0	0	0	0	0	#NULL!	#NULL!	#NULL!	#NULL!	#NULL!	#NULL!	#NULL!	0	#NULL!	#NULL!	#NULL!	#NULL!	#NULL!	#NULL!
40401	1	4	0	1	1998	8	2	1	0	1	0	1	0	0	0	0	0	0	3	5	16.1333	1998	8	2	1	0	1	0	1	0	0	0	0	0	0	#NULL!	#NULL!	#NULL!	#NULL!	#NULL!	#NULL!	#NULL!	0	#NULL!	#NULL!	#NULL!	#NULL!	#NULL!	#NULL!
40402	1	4	0	1	1999	10	2	1	0	1	0	1	0	0	0	0	0	0	5	5	14.9667	#NULL!	#NULL!	#NULL!	#NULL!	0	#NULL!	0	#NULL!	#NULL!	#NULL!	#NULL!	#NULL!	#NULL!	#NULL!	#NULL!	#NULL!	#NULL!	#NULL!	#NULL!	#NULL!	#NULL!	0	#NULL!	#NULL!	#NULL!	#NULL!	#NULL!	#NULL!
40402	1	4	0	1	1999	10	2	1	0	1	0	1	0	0	0	0	0	0	3	4	14.9667	1999	10	2	1	0	1	0	1	0	0	0	0	0	0	#NULL!	#NULL!	#NULL!	#NULL!	#NULL!	#NULL!	#NULL!	0	#NULL!	#NULL!	#NULL!	#NULL!	#NULL!	#NULL!
40402	1	4	0	1	1999	10	2	1	0	1	0	1	0	0	0	0	0	0	5	5	14.9667	#NULL!	#NULL!	#NULL!	#NULL!	0	#NULL!	0	#NULL!	#NULL!	#NULL!	#NULL!	#NULL!	#NULL!	#NULL!	#NULL!	#NULL!	#NULL!	#NULL!	#NULL!	#NULL!	#NULL!	0	#NULL!	#NULL!	#NULL!	#NULL!	#NULL!	#NULL!
40402	1	4	0	1	1999	10	2	1	0	1	0	1	0	0	0	0	0	0	3	4	14.9667	1999	10	2	1	0	1	0	1	0	0	0	0	0	0	#NULL!	#NULL!	#NULL!	#NULL!	#NULL!	#NULL!	#NULL!	0	#NULL!	#NULL!	#NULL!	#NULL!	#NULL!	#NULL!
40403	1	4	0	#NULL!	#NULL!	#NULL!	#NULL!	#NULL!	0	#NULL!	0	#NULL!	#NULL!	#NULL!	#NULL!	#NULL!	#NULL!	#NULL!	#NULL!	#NULL!	#NULL!	1999	10	2	1	0	1	0	1	0	0	0	0	0	0	#NULL!	#NULL!	#NULL!	#NULL!	#NULL!	#NULL!	#NULL!	0	#NULL!	#NULL!	#NULL!	#NULL!	#NULL!	#NULL!
40403	1	4	0	#NULL!	#NULL!	#NULL!	#NULL!	#NULL!	0	#NULL!	0	#NULL!	#NULL!	#NULL!	#NULL!	#NULL!	#NULL!	#NULL!	#NULL!	#NULL!	#NULL!	1999	10	2	1	0	1	0	1	0	0	0	0	0	0	#NULL!	#NULL!	#NULL!	#NULL!	#NULL!	#NULL!	#NULL!	0	#NULL!	#NULL!	#NULL!	#NULL!	#NULL!	#NULL!
40405	1	4	0	1	1998	12	2	1	0	1	0	1	0	0	0	0	0	0	3	3	15.8	1998	12	2	1	0	1	0	1	0	0	0	0	0	0	#NULL!	#NULL!	#NULL!	#NULL!	#NULL!	#NULL!	#NULL!	0	#NULL!	#NULL!	#NULL!	#NULL!	#NULL!	#NULL!
40405	1	4	0	1	1998	12	2	1	0	1	0	1	0	0	0	0	0	0	3	3	15.8	1998	12	2	1	0	1	0	1	0	0	0	0	0	0	#NULL!	#NULL!	#NULL!	#NULL!	#NULL!	#NULL!	#NULL!	0	#NULL!	#NULL!	#NULL!	#NULL!	#NULL!	#NULL!
40406	1	4	0	1	1999	10	2	1	0	6	24	1	0	0	0	0	0	0	5	5	14.9667	1999	10	2	1	0	6	12	1	0	0	0	0	0	0	#NULL!	#NULL!	#NULL!	#NULL!	#NULL!	#NULL!	#NULL!	0	#NULL!	#NULL!	#NULL!	#NULL!	#NULL!	#NULL!
40406	1	4	0	1	1999	10	2	1	0	6	24	1	0	0	0	0	0	0	5	5	14.9667	1999	10	2	1	0	6	12	1	0	0	0	0	0	0	#NULL!	#NULL!	#NULL!	#NULL!	#NULL!	#NULL!	#NULL!	0	#NULL!	#NULL!	#NULL!	#NULL!	#NULL!	#NULL!
40407	1	4	0	1	1999	11	2	1	0	1	0	1	0	0	0	0	0	0	5	5	14.8833	1999	11	2	1	0	1	0	1	0	0	0	0	0	0	#NULL!	#NULL!	#NULL!	#NULL!	#NULL!	#NULL!	#NULL!	0	#NULL!	#NULL!	#NULL!	#NULL!	#NULL!	#NULL!
40407	1	4	0	1	1999	11	2	1	0	1	0	1	0	0	0	0	0	0	5	5	14.8833	1999	11	2	1	0	1	0	1	0	0	0	0	0	0	#NULL!	#NULL!	#NULL!	#NULL!	#NULL!	#NULL!	#NULL!	0	#NULL!	#NULL!	#NULL!	#NULL!	#NULL!	#NULL!
40408	1	4	0	1	1998	1	2	1	0	1	0	0	0	0	1	0	1	0	2	5	16.7167	1998	1	2	1	0	1	0	0	0	0	1	0	1	0	#NULL!	#NULL!	#NULL!	#NULL!	#NULL!	#NULL!	#NULL!	0	#NULL!	#NULL!	#NULL!	#NULL!	#NULL!	#NULL!
40408	1	4	0	1	1998	1	2	1	0	1	0	0	0	0	1	0	1	0	2	5	16.7167	1998	1	2	1	0	1	0	0	0	0	1	0	1	0	#NULL!	#NULL!	#NULL!	#NULL!	#NULL!	#NULL!	#NULL!	0	#NULL!	#NULL!	#NULL!	#NULL!	#NULL!	#NULL!
40409	1	4	0	1	1997	8	2	1	0	1	0	0	0	0	1	0	0	0	5	5	17.1333	1997	8	2	1	0	1	0	0	0	0	1	0	0	0	#NULL!	#NULL!	#NULL!	#NULL!	#NULL!	#NULL!	#NULL!	0	#NULL!	#NULL!	#NULL!	#NULL!	#NULL!	#NULL!
40409	1	4	0	1	1997	8	2	1	0	1	0	0	0	0	1	0	0	0	5	5	17.1333	1997	8	2	1	0	1	0	0	0	0	1	0	0	0	#NULL!	#NULL!	#NULL!	#NULL!	#NULL!	#NULL!	#NULL!	0	#NULL!	#NULL!	#NULL!	#NULL!	#NULL!	#NULL!
40410	1	4	0	1	1999	6	2	1	0	1	0	1	0	0	0	0	0	0	5	5	15.3	#NULL!	#NULL!	#NULL!	#NULL!	0	#NULL!	0	#NULL!	#NULL!	#NULL!	#NULL!	#NULL!	#NULL!	#NULL!	#NULL!	#NULL!	#NULL!	#NULL!	#NULL!	#NULL!	#NULL!	0	#NULL!	#NULL!	#NULL!	#NULL!	#NULL!	#NULL!
40410	1	4	0	1	1999	6	2	1	0	1	0	1	0	0	0	0	0	0	5	5	15.3	#NULL!	#NULL!	#NULL!	#NULL!	0	#NULL!	0	#NULL!	#NULL!	#NULL!	#NULL!	#NULL!	#NULL!	#NULL!	#NULL!	#NULL!	#NULL!	#NULL!	#NULL!	#NULL!	#NULL!	0	#NULL!	#NULL!	#NULL!	#NULL!	#NULL!	#NULL!
40411	1	4	0	1	1998	7	2	1	0	1	0	0	0	0	1	1	0	0	3	4	16.2167	1998	7	2	1	0	1	0	0	1	1	0	0	0	0	#NULL!	#NULL!	#NULL!	#NULL!	#NULL!	#NULL!	#NULL!	0	#NULL!	#NULL!	#NULL!	#NULL!	#NULL!	#NULL!
40411	1	4	0	1	1998	7	2	1	0	1	0	0	0	0	1	1	0	0	3	4	16.2167	1998	7	2	1	0	1	0	0	1	1	0	0	0	0	#NULL!	#NULL!	#NULL!	#NULL!	#NULL!	#NULL!	#NULL!	0	#NULL!	#NULL!	#NULL!	#NULL!	#NULL!	#NULL!
40412	1	4	0	1	1999	7	2	1	0	1	0	1	0	0	0	0	0	0	2	2	15.2167	1999	7	2	1	0	1	0	1	0	0	0	0	0	0	#NULL!	#NULL!	#NULL!	#NULL!	#NULL!	#NULL!	#NULL!	0	#NULL!	#NULL!	#NULL!	#NULL!	#NULL!	#NULL!
40412	1	4	0	1	1999	7	2	1	0	1	0	1	0	0	0	0	0	0	2	2	15.2167	1999	7	2	1	0	1	0	1	0	0	0	0	0	0	#NULL!	#NULL!	#NULL!	#NULL!	#NULL!	#NULL!	#NULL!	0	#NULL!	#NULL!	#NULL!	#NULL!	#NULL!	#NULL!
40413	1	4	0	1	1998	4	2	1	0	1	0	0	0	0	1	0	0	0	3	3	16.4667	1998	4	2	1	0	1	0	0	1	0	0	0	0	0	#NULL!	#NULL!	#NULL!	#NULL!	#NULL!	#NULL!	#NULL!	0	#NULL!	#NULL!	#NULL!	#NULL!	#NULL!	#NULL!
40413	1	4	0	1	1998	4	2	1	0	1	0	0	0	0	1	0	0	0	3	3	16.4667	1998	4	2	1	0	1	0	0	1	0	0	0	0	0	#NULL!	#NULL!	#NULL!	#NULL!	#NULL!	#NULL!	#NULL!	0	#NULL!	#NULL!	#NULL!	#NULL!	#NULL!	#NULL!
50101	1	5	0	1	1999	10	2	1	0	1	0	0	0	0	1	1	0	0	4	4	14.9667	1999	10	2	1	0	1	0	0	0	0	1	1	0	0	#NULL!	#NULL!	#NULL!	#NULL!	#NULL!	#NULL!	#NULL!	0	#NULL!	#NULL!	#NULL!	#NULL!	#NULL!	#NULL!
50101	1	5	0	1	1999	10	2	1	0	1	0	0	0	0	1	1	0	0	4	4	14.9667	1999	10	2	1	0	1	0	0	0	0	1	1	0	0	#NULL!	#NULL!	#NULL!	#NULL!	#NULL!	#NULL!	#NULL!	0	#NULL!	#NULL!	#NULL!	#NULL!	#NULL!	#NULL!
50102	1	5	0	1	1999	1	2	1	0	1	0	1	0	0	0	0	0	0	2	2	15.7167	1999	1	2	1	0	1	0	1	0	0	0	0	0	0	#NULL!	#NULL!	#NULL!	#NULL!	#NULL!	#NULL!	#NULL!	0	#NULL!	#NULL!	#NULL!	#NULL!	#NULL!	#NULL!
50102	1	5	0	1	1999	1	2	1	0	1	0	1	0	0	0	0	0	0	2	2	15.7167	1999	1	2	1	0	1	0	1	0	0	0	0	0	0	#NULL!	#NULL!	#NULL!	#NULL!	#NULL!	#NULL!	#NULL!	0	#NULL!	#NULL!	#NULL!	#NULL!	#NULL!	#NULL!
50104	1	5	0	1	1999	2	2	1	0	1	0	1	0	0	0	0	0	0	5	5	15.6333	1999	2	2	1	0	1	0	1	0	0	0	0	0	0	#NULL!	#NULL!	#NULL!	#NULL!	#NULL!	#NULL!	#NULL!	0	#NULL!	#NULL!	#NULL!	#NULL!	#NULL!	#NULL!
50104	1	5	0	1	1999	2	2	1	0	1	0	1	0	0	0	0	0	0	5	5	15.6333	1999	2	2	1	0	1	0	1	0	0	0	0	0	0	#NULL!	#NULL!	#NULL!	#NULL!	#NULL!	#NULL!	#NULL!	0	#NULL!	#NULL!	#NULL!	#NULL!	#NULL!	#NULL!
50105	1	5	0	1	1998	8	2	1	0	1	0	1	0	0	0	0	0	0	4	2	16.1333	1998	8	2	1	0	1	0	1	0	0	0	0	0	0	#NULL!	#NULL!	#NULL!	#NULL!	#NULL!	#NULL!	#NULL!	0	#NULL!	#NULL!	#NULL!	#NULL!	#NULL!	#NULL!
50105	1	5	0	1	1998	8	2	1	0	1	0	1	0	0	0	0	0	0	4	2	16.1333	1998	8	2	1	0	1	0	1	0	0	0	0	0	0	#NULL!	#NULL!	#NULL!	#NULL!	#NULL!	#NULL!	#NULL!	0	#NULL!	#NULL!	#NULL!	#NULL!	#NULL!	#NULL!
50106	1	5	0	1	1999	6	2	1	0	1	0	1	0	0	0	0	0	0	3	5	15.3	1999	6	2	1	0	1	0	1	0	0	0	0	0	0	#NULL!	#NULL!	#NULL!	#NULL!	#NULL!	#NULL!	#NULL!	0	#NULL!	#NULL!	#NULL!	#NULL!	#NULL!	#NULL!
50106	1	5	0	1	1999	6	2	1	0	1	0	1	0	0	0	0	0	0	3	5	15.3	1999	6	2	1	0	1	0	1	0	0	0	0	0	0	#NULL!	#NULL!	#NULL!	#NULL!	#NULL!	#NULL!	#NULL!	0	#NULL!	#NULL!	#NULL!	#NULL!	#NULL!	#NULL!
50108	1	5	0	1	1998	12	2	1	0	1	0	1	0	0	0	0	0	0	1	3	15.8	1998	12	2	1	0	1	0	1	0	0	0	0	0	0	#NULL!	#NULL!	#NULL!	#NULL!	#NULL!	#NULL!	#NULL!	0	#NULL!	#NULL!	#NULL!	#NULL!	#NULL!	#NULL!
50108	1	5	0	1	1998	12	2	1	0	1	0	1	0	0	0	0	0	0	1	3	15.8	1998	12	2	1	0	1	0	1	0	0	0	0	0	0	#NULL!	#NULL!	#NULL!	#NULL!	#NULL!	#NULL!	#NULL!	0	#NULL!	#NULL!	#NULL!	#NULL!	#NULL!	#NULL!
50109	1	5	0	1	1999	7	2	1	0	1	0	1	0	0	0	0	0	0	5	5	15.2167	1999	7	2	1	0	1	0	1	0	0	0	0	0	0	#NULL!	#NULL!	#NULL!	#NULL!	#NULL!	#NULL!	#NULL!	0	#NULL!	#NULL!	#NULL!	#NULL!	#NULL!	#NULL!
50109	1	5	0	1	1999	7	2	1	0	1	0	1	0	0	0	0	0	0	5	5	15.2167	1999	7	2	1	0	1	0	1	0	0	0	0	0	0	#NULL!	#NULL!	#NULL!	#NULL!	#NULL!	#NULL!	#NULL!	0	#NULL!	#NULL!	#NULL!	#NULL!	#NULL!	#NULL!
50110	1	5	0	1	1998	1	2	1	0	1	0	1	0	0	0	0	0	0	2	1	16.7167	1998	1	2	1	0	1	0	1	0	0	0	0	0	0	#NULL!	#NULL!	#NULL!	#NULL!	#NULL!	#NULL!	#NULL!	0	#NULL!	#NULL!	#NULL!	#NULL!	#NULL!	#NULL!
50110	1	5	0	1	1998	1	2	1	0	1	0	1	0	0	0	0	0	0	2	1	16.7167	1998	1	2	1	0	1	0	1	0	0	0	0	0	0	#NULL!	#NULL!	#NULL!	#NULL!	#NULL!	#NULL!	#NULL!	0	#NULL!	#NULL!	#NULL!	#NULL!	#NULL!	#NULL!
50111	1	5	0	1	1999	5	2	1	0	1	0	1	0	0	0	0	0	0	5	5	15.3833	#NULL!	#NULL!	#NULL!	#NULL!	0	#NULL!	0	#NULL!	#NULL!	#NULL!	#NULL!	#NULL!	#NULL!	#NULL!	#NULL!	#NULL!	#NULL!	#NULL!	#NULL!	#NULL!	#NULL!	0	#NULL!	#NULL!	#NULL!	#NULL!	#NULL!	#NULL!
50111	1	5	0	1	1999	5	2	1	0	1	0	1	0	0	0	0	0	0	5	5	15.3833	#NULL!	#NULL!	#NULL!	#NULL!	0	#NULL!	0	#NULL!	#NULL!	#NULL!	#NULL!	#NULL!	#NULL!	#NULL!	#NULL!	#NULL!	#NULL!	#NULL!	#NULL!	#NULL!	#NULL!	0	#NULL!	#NULL!	#NULL!	#NULL!	#NULL!	#NULL!
60102	1	6	0	1	1999	10	2	1	0	1	0	1	0	0	0	0	0	0	3	3	14.9667	1999	10	2	1	0	1	0	1	0	0	0	0	0	0	#NULL!	#NULL!	#NULL!	#NULL!	#NULL!	#NULL!	#NULL!	0	#NULL!	#NULL!	#NULL!	#NULL!	#NULL!	#NULL!
60102	1	6	0	1	1999	10	2	1	0	1	0	1	0	0	0	0	0	0	3	3	14.9667	1999	10	2	1	0	1	0	1	0	0	0	0	0	0	#NULL!	#NULL!	#NULL!	#NULL!	#NULL!	#NULL!	#NULL!	0	#NULL!	#NULL!	#NULL!	#NULL!	#NULL!	#NULL!
60103	1	6	0	1	1999	9	2	1	0	1	0	1	0	0	0	0	0	0	2	2	15.05	#NULL!	#NULL!	#NULL!	#NULL!	0	#NULL!	0	#NULL!	#NULL!	#NULL!	#NULL!	#NULL!	#NULL!	#NULL!	#NULL!	#NULL!	#NULL!	#NULL!	#NULL!	#NULL!	#NULL!	0	#NULL!	#NULL!	#NULL!	#NULL!	#NULL!	#NULL!
60103	1	6	0	1	1999	9	2	1	0	1	0	1	0	0	0	0	0	0	2	2	15.05	#NULL!	#NULL!	#NULL!	#NULL!	0	#NULL!	0	#NULL!	#NULL!	#NULL!	#NULL!	#NULL!	#NULL!	#NULL!	#NULL!	#NULL!	#NULL!	#NULL!	#NULL!	#NULL!	#NULL!	0	#NULL!	#NULL!	#NULL!	#NULL!	#NULL!	#NULL!
60104	1	6	0	1	1999	8	2	1	0	1	0	0	1	1	0	0	0	0	3	3	15.1333	1999	8	2	1	0	1	0	0	1	0	0	0	0	0	#NULL!	#NULL!	#NULL!	#NULL!	#NULL!	#NULL!	#NULL!	0	#NULL!	#NULL!	#NULL!	#NULL!	#NULL!	#NULL!
60104	1	6	0	1	1999	8	2	1	0	1	0	0	1	1	0	0	0	0	3	3	15.1333	1999	8	2	1	0	1	0	0	1	0	0	0	0	0	#NULL!	#NULL!	#NULL!	#NULL!	#NULL!	#NULL!	#NULL!	0	#NULL!	#NULL!	#NULL!	#NULL!	#NULL!	#NULL!
60106	1	6	0	1	1999	1	2	1	0	1	0	1	0	0	0	0	0	0	2	4	15.7167	1999	1	2	1	0	1	0	1	0	0	0	0	0	0	#NULL!	#NULL!	#NULL!	#NULL!	#NULL!	#NULL!	#NULL!	0	#NULL!	#NULL!	#NULL!	#NULL!	#NULL!	#NULL!
60106	1	6	0	1	1999	1	2	1	0	1	0	1	0	0	0	0	0	0	2	4	15.7167	1999	1	2	1	0	1	0	1	0	0	0	0	0	0	#NULL!	#NULL!	#NULL!	#NULL!	#NULL!	#NULL!	#NULL!	0	#NULL!	#NULL!	#NULL!	#NULL!	#NULL!	#NULL!
60108	1	6	0	1	1999	5	2	1	0	1	0	0	0	0	1	1	0	0	5	4	15.3833	1999	5	2	1	0	1	0	0	0	0	1	1	0	0	#NULL!	#NULL!	#NULL!	#NULL!	#NULL!	#NULL!	#NULL!	0	#NULL!	#NULL!	#NULL!	#NULL!	#NULL!	#NULL!
60108	1	6	0	1	1999	5	2	1	0	1	0	0	0	0	1	1	0	0	5	4	15.3833	1999	5	2	1	0	1	0	0	0	0	1	1	0	0	#NULL!	#NULL!	#NULL!	#NULL!	#NULL!	#NULL!	#NULL!	0	#NULL!	#NULL!	#NULL!	#NULL!	#NULL!	#NULL!
60109	1	6	0	1	1997	6	2	1	0	1	0	0	0	0	1	0	0	0	1	3	17.3	1997	6	2	1	0	1	0	0	1	0	0	0	0	0	#NULL!	#NULL!	#NULL!	#NULL!	#NULL!	#NULL!	#NULL!	0	#NULL!	#NULL!	#NULL!	#NULL!	#NULL!	#NULL!
60109	1	6	0	1	1997	6	2	1	0	1	0	0	0	0	1	0	0	0	1	3	17.3	1997	6	2	1	0	1	0	0	1	0	0	0	0	0	#NULL!	#NULL!	#NULL!	#NULL!	#NULL!	#NULL!	#NULL!	0	#NULL!	#NULL!	#NULL!	#NULL!	#NULL!	#NULL!
60110	1	6	0	1	1999	2	2	1	0	1	0	0	1	0	0	1	0	0	5	5	15.6333	1999	2	2	1	0	1	0	0	1	0	0	1	0	0	#NULL!	#NULL!	#NULL!	#NULL!	#NULL!	#NULL!	#NULL!	0	#NULL!	#NULL!	#NULL!	#NULL!	#NULL!	#NULL!
60110	1	6	0	1	1999	2	2	1	0	1	0	0	1	0	0	1	0	0	5	5	15.6333	1999	2	2	1	0	1	0	0	1	0	0	1	0	0	#NULL!	#NULL!	#NULL!	#NULL!	#NULL!	#NULL!	#NULL!	0	#NULL!	#NULL!	#NULL!	#NULL!	#NULL!	#NULL!
60111	1	6	0	1	1997	11	2	2	17	1	15	1	0	0	0	0	0	0	3	2	16.8833	1997	11	2	2	18	6	13	1	0	0	0	0	0	0	#NULL!	#NULL!	#NULL!	#NULL!	#NULL!	#NULL!	#NULL!	0	#NULL!	#NULL!	#NULL!	#NULL!	#NULL!	#NULL!
60111	1	6	0	1	1997	11	2	2	17	1	15	1	0	0	0	0	0	0	3	2	16.8833	1997	11	2	2	18	6	13	1	0	0	0	0	0	0	#NULL!	#NULL!	#NULL!	#NULL!	#NULL!	#NULL!	#NULL!	0	#NULL!	#NULL!	#NULL!	#NULL!	#NULL!	#NULL!
60112	1	6	0	1	1998	11	2	1	0	1	25	1	0	0	0	0	0	0	5	5	15.8833	1998	11	2	1	0	1	0	0	0	0	0	1	1	0	#NULL!	#NULL!	#NULL!	#NULL!	#NULL!	#NULL!	#NULL!	0	#NULL!	#NULL!	#NULL!	#NULL!	#NULL!	#NULL!
60112	1	6	0	1	1998	11	2	1	0	1	25	1	0	0	0	0	0	0	5	5	15.8833	1998	11	2	1	0	1	0	0	0	0	0	1	1	0	#NULL!	#NULL!	#NULL!	#NULL!	#NULL!	#NULL!	#NULL!	0	#NULL!	#NULL!	#NULL!	#NULL!	#NULL!	#NULL!
60113	1	6	0	1	1999	2	2	1	0	1	0	1	0	0	0	0	0	0	2	2	15.6333	1999	2	2	1	0	1	0	1	0	0	0	0	0	0	#NULL!	#NULL!	#NULL!	#NULL!	#NULL!	#NULL!	#NULL!	0	#NULL!	#NULL!	#NULL!	#NULL!	#NULL!	#NULL!
60113	1	6	0	1	1999	2	2	1	0	1	0	1	0	0	0	0	0	0	2	2	15.6333	1999	2	2	1	0	1	0	1	0	0	0	0	0	0	#NULL!	#NULL!	#NULL!	#NULL!	#NULL!	#NULL!	#NULL!	0	#NULL!	#NULL!	#NULL!	#NULL!	#NULL!	#NULL!
60114	1	6	0	1	1999	12	2	1	0	1	0	0	0	0	1	1	0	0	5	5	14.8	1999	12	2	1	0	1	0	0	0	0	1	1	0	0	#NULL!	#NULL!	#NULL!	#NULL!	#NULL!	#NULL!	#NULL!	0	#NULL!	#NULL!	#NULL!	#NULL!	#NULL!	#NULL!
60114	1	6	0	1	1999	12	2	1	0	1	0	0	0	0	1	1	0	0	5	5	14.8	1999	12	2	1	0	1	0	0	0	0	1	1	0	0	#NULL!	#NULL!	#NULL!	#NULL!	#NULL!	#NULL!	#NULL!	0	#NULL!	#NULL!	#NULL!	#NULL!	#NULL!	#NULL!
60117	1	6	0	1	1999	10	2	1	0	1	0	1	0	0	0	0	0	0	3	3	14.9667	1999	10	2	1	0	1	0	1	0	0	0	0	0	0	#NULL!	#NULL!	#NULL!	#NULL!	#NULL!	#NULL!	#NULL!	0	#NULL!	#NULL!	#NULL!	#NULL!	#NULL!	#NULL!
60117	1	6	0	1	1999	10	2	1	0	1	0	1	0	0	0	0	0	0	3	3	14.9667	1999	10	2	1	0	1	0	1	0	0	0	0	0	0	#NULL!	#NULL!	#NULL!	#NULL!	#NULL!	#NULL!	#NULL!	0	#NULL!	#NULL!	#NULL!	#NULL!	#NULL!	#NULL!
60118	1	6	0	1	1999	5	2	1	0	1	0	1	0	0	0	0	0	0	2	2	15.3833	1999	5	2	1	0	1	0	1	0	0	0	0	0	0	#NULL!	#NULL!	#NULL!	#NULL!	#NULL!	#NULL!	#NULL!	0	#NULL!	#NULL!	#NULL!	#NULL!	#NULL!	#NULL!
60118	1	6	0	1	1999	5	2	1	0	1	0	1	0	0	0	0	0	0	2	2	15.3833	1999	5	2	1	0	1	0	1	0	0	0	0	0	0	#NULL!	#NULL!	#NULL!	#NULL!	#NULL!	#NULL!	#NULL!	0	#NULL!	#NULL!	#NULL!	#NULL!	#NULL!	#NULL!
60119	1	6	0	1	1999	2	2	1	0	1	0	1	0	0	0	0	0	0	2	2	15.6333	1999	2	2	1	0	1	0	1	0	0	0	0	0	0	#NULL!	#NULL!	#NULL!	#NULL!	#NULL!	#NULL!	#NULL!	0	#NULL!	#NULL!	#NULL!	#NULL!	#NULL!	#NULL!
60119	1	6	0	1	1999	2	2	1	0	1	0	1	0	0	0	0	0	0	2	2	15.6333	1999	2	2	1	0	1	0	1	0	0	0	0	0	0	#NULL!	#NULL!	#NULL!	#NULL!	#NULL!	#NULL!	#NULL!	0	#NULL!	#NULL!	#NULL!	#NULL!	#NULL!	#NULL!
60120	1	6	0	1	1999	1	2	1	0	1	0	1	0	0	0	0	0	0	3	2	15.7167	1999	1	2	1	0	1	0	1	0	0	0	0	0	0	#NULL!	#NULL!	#NULL!	#NULL!	#NULL!	#NULL!	#NULL!	0	#NULL!	#NULL!	#NULL!	#NULL!	#NULL!	#NULL!
60120	1	6	0	1	1999	1	2	1	0	1	0	1	0	0	0	0	0	0	3	2	15.7167	1999	1	2	1	0	1	0	1	0	0	0	0	0	0	#NULL!	#NULL!	#NULL!	#NULL!	#NULL!	#NULL!	#NULL!	0	#NULL!	#NULL!	#NULL!	#NULL!	#NULL!	#NULL!
60121	1	6	0	1	1998	10	2	1	0	1	25	1	0	0	0	0	0	0	1	3	15.9667	1998	10	2	1	0	1	0	1	0	0	0	0	0	0	#NULL!	#NULL!	#NULL!	#NULL!	#NULL!	#NULL!	#NULL!	0	#NULL!	#NULL!	#NULL!	#NULL!	#NULL!	#NULL!
60121	1	6	0	1	1998	10	2	1	0	1	25	1	0	0	0	0	0	0	1	3	15.9667	1998	10	2	1	0	1	0	1	0	0	0	0	0	0	#NULL!	#NULL!	#NULL!	#NULL!	#NULL!	#NULL!	#NULL!	0	#NULL!	#NULL!	#NULL!	#NULL!	#NULL!	#NULL!
60122	1	6	0	1	1999	4	2	1	0	1	0	1	0	0	0	0	0	0	2	2	15.4667	#NULL!	#NULL!	#NULL!	#NULL!	0	#NULL!	0	#NULL!	#NULL!	#NULL!	#NULL!	#NULL!	#NULL!	#NULL!	#NULL!	#NULL!	#NULL!	#NULL!	#NULL!	#NULL!	#NULL!	0	#NULL!	#NULL!	#NULL!	#NULL!	#NULL!	#NULL!
60122	1	6	0	1	1999	4	2	1	0	1	0	1	0	0	0	0	0	0	2	2	15.4667	#NULL!	#NULL!	#NULL!	#NULL!	0	#NULL!	0	#NULL!	#NULL!	#NULL!	#NULL!	#NULL!	#NULL!	#NULL!	#NULL!	#NULL!	#NULL!	#NULL!	#NULL!	#NULL!	#NULL!	0	#NULL!	#NULL!	#NULL!	#NULL!	#NULL!	#NULL!
60123	1	6	0	1	1999	8	2	1	0	1	0	0	0	1	1	0	0	0	5	5	15.1333	1999	8	2	1	0	1	0	0	0	0	1	1	0	0	#NULL!	#NULL!	#NULL!	#NULL!	#NULL!	#NULL!	#NULL!	0	#NULL!	#NULL!	#NULL!	#NULL!	#NULL!	#NULL!
60123	1	6	0	1	1999	8	2	1	0	1	0	0	0	1	1	0	0	0	5	5	15.1333	1999	8	2	1	0	1	0	0	0	0	1	1	0	0	#NULL!	#NULL!	#NULL!	#NULL!	#NULL!	#NULL!	#NULL!	0	#NULL!	#NULL!	#NULL!	#NULL!	#NULL!	#NULL!
60124	1	6	0	1	1999	2	2	1	0	1	0	1	0	0	0	0	0	0	3	3	15.6333	1999	2	2	1	0	1	0	1	0	0	0	0	0	0	#NULL!	#NULL!	#NULL!	#NULL!	#NULL!	#NULL!	#NULL!	0	#NULL!	#NULL!	#NULL!	#NULL!	#NULL!	#NULL!
60124	1	6	0	1	1999	2	2	1	0	1	0	1	0	0	0	0	0	0	3	3	15.6333	1999	2	2	1	0	1	0	1	0	0	0	0	0	0	#NULL!	#NULL!	#NULL!	#NULL!	#NULL!	#NULL!	#NULL!	0	#NULL!	#NULL!	#NULL!	#NULL!	#NULL!	#NULL!
60125	1	6	0	1	1998	11	2	1	0	1	25	1	0	0	0	0	0	0	5	4	15.8833	1998	11	2	1	0	1	0	1	0	0	0	0	0	0	#NULL!	#NULL!	#NULL!	#NULL!	#NULL!	#NULL!	#NULL!	0	#NULL!	#NULL!	#NULL!	#NULL!	#NULL!	#NULL!
60125	1	6	0	1	1998	11	2	1	0	1	25	1	0	0	0	0	0	0	5	4	15.8833	1998	11	2	1	0	1	0	1	0	0	0	0	0	0	#NULL!	#NULL!	#NULL!	#NULL!	#NULL!	#NULL!	#NULL!	0	#NULL!	#NULL!	#NULL!	#NULL!	#NULL!	#NULL!
60126	1	6	0	1	1999	7	2	1	0	1	0	1	0	0	0	0	0	0	5	5	15.2167	1999	7	2	1	0	1	0	1	0	0	0	0	0	0	#NULL!	#NULL!	#NULL!	#NULL!	#NULL!	#NULL!	#NULL!	0	#NULL!	#NULL!	#NULL!	#NULL!	#NULL!	#NULL!
60126	1	6	0	1	1999	7	2	1	0	1	0	1	0	0	0	0	0	0	5	5	15.2167	1999	7	2	1	0	1	0	1	0	0	0	0	0	0	#NULL!	#NULL!	#NULL!	#NULL!	#NULL!	#NULL!	#NULL!	0	#NULL!	#NULL!	#NULL!	#NULL!	#NULL!	#NULL!
60127	1	6	0	1	1999	3	2	1	0	1	0	1	0	0	0	0	0	0	4	5	15.55	1999	3	2	1	0	1	0	1	0	0	0	0	0	0	#NULL!	#NULL!	#NULL!	#NULL!	#NULL!	#NULL!	#NULL!	0	#NULL!	#NULL!	#NULL!	#NULL!	#NULL!	#NULL!
60127	1	6	0	1	1999	3	2	1	0	1	0	1	0	0	0	0	0	0	4	5	15.55	1999	3	2	1	0	1	0	1	0	0	0	0	0	0	#NULL!	#NULL!	#NULL!	#NULL!	#NULL!	#NULL!	#NULL!	0	#NULL!	#NULL!	#NULL!	#NULL!	#NULL!	#NULL!
60129	1	6	0	1	1999	9	2	1	0	1	0	1	0	0	0	0	0	0	5	5	15.05	#NULL!	#NULL!	#NULL!	#NULL!	0	#NULL!	0	#NULL!	#NULL!	#NULL!	#NULL!	#NULL!	#NULL!	#NULL!	#NULL!	#NULL!	#NULL!	#NULL!	#NULL!	#NULL!	#NULL!	0	#NULL!	#NULL!	#NULL!	#NULL!	#NULL!	#NULL!
60129	1	6	0	1	1999	9	2	1	0	1	0	1	0	0	0	0	0	0	5	5	15.05	#NULL!	#NULL!	#NULL!	#NULL!	0	#NULL!	0	#NULL!	#NULL!	#NULL!	#NULL!	#NULL!	#NULL!	#NULL!	#NULL!	#NULL!	#NULL!	#NULL!	#NULL!	#NULL!	#NULL!	0	#NULL!	#NULL!	#NULL!	#NULL!	#NULL!	#NULL!
60130	1	6	0	1	1999	12	2	1	0	1	25	0	1	0	0	0	0	0	2	2	14.8	1999	12	2	1	0	1	0	0	1	0	0	0	0	0	#NULL!	#NULL!	#NULL!	#NULL!	#NULL!	#NULL!	#NULL!	0	#NULL!	#NULL!	#NULL!	#NULL!	#NULL!	#NULL!
60130	1	6	0	1	1999	12	2	1	0	1	25	0	1	0	0	0	0	0	2	2	14.8	1999	12	2	1	0	1	0	0	1	0	0	0	0	0	#NULL!	#NULL!	#NULL!	#NULL!	#NULL!	#NULL!	#NULL!	0	#NULL!	#NULL!	#NULL!	#NULL!	#NULL!	#NULL!
60131	1	6	0	1	1999	6	2	1	0	1	0	1	0	0	0	0	0	0	2	2	15.3	1999	6	2	1	0	1	0	1	0	0	0	0	0	0	#NULL!	#NULL!	#NULL!	#NULL!	#NULL!	#NULL!	#NULL!	0	#NULL!	#NULL!	#NULL!	#NULL!	#NULL!	#NULL!
60131	1	6	0	1	1999	6	2	1	0	1	0	1	0	0	0	0	0	0	2	2	15.3	1999	6	2	1	0	1	0	1	0	0	0	0	0	0	#NULL!	#NULL!	#NULL!	#NULL!	#NULL!	#NULL!	#NULL!	0	#NULL!	#NULL!	#NULL!	#NULL!	#NULL!	#NULL!
60132	1	6	0	1	1999	11	2	1	0	6	26	1	0	0	0	0	0	0	3	3	14.8833	#NULL!	#NULL!	#NULL!	#NULL!	0	#NULL!	0	#NULL!	#NULL!	#NULL!	#NULL!	#NULL!	#NULL!	#NULL!	#NULL!	#NULL!	#NULL!	#NULL!	#NULL!	#NULL!	#NULL!	0	#NULL!	#NULL!	#NULL!	#NULL!	#NULL!	#NULL!
60132	1	6	0	1	1999	11	2	1	0	6	26	1	0	0	0	0	0	0	3	3	14.8833	#NULL!	#NULL!	#NULL!	#NULL!	0	#NULL!	0	#NULL!	#NULL!	#NULL!	#NULL!	#NULL!	#NULL!	#NULL!	#NULL!	#NULL!	#NULL!	#NULL!	#NULL!	#NULL!	#NULL!	0	#NULL!	#NULL!	#NULL!	#NULL!	#NULL!	#NULL!
60137	1	6	0	1	1998	4	2	1	0	1	27	0	0	0	1	0	0	0	3	5	16.4667	1998	4	2	1	0	1	0	0	0	0	1	0	0	0	#NULL!	#NULL!	#NULL!	#NULL!	#NULL!	#NULL!	#NULL!	0	#NULL!	#NULL!	#NULL!	#NULL!	#NULL!	#NULL!
60137	1	6	0	1	1998	4	2	1	0	1	27	0	0	0	1	0	0	0	3	5	16.4667	1998	4	2	1	0	1	0	0	0	0	1	0	0	0	#NULL!	#NULL!	#NULL!	#NULL!	#NULL!	#NULL!	#NULL!	0	#NULL!	#NULL!	#NULL!	#NULL!	#NULL!	#NULL!
60139	1	6	0	1	1999	8	2	1	0	1	0	1	0	0	0	0	0	0	3	4	15.1333	1999	8	2	1	0	1	0	1	0	0	0	0	0	0	#NULL!	#NULL!	#NULL!	#NULL!	#NULL!	#NULL!	#NULL!	0	#NULL!	#NULL!	#NULL!	#NULL!	#NULL!	#NULL!
60139	1	6	0	1	1999	8	2	1	0	1	0	1	0	0	0	0	0	0	3	4	15.1333	1999	8	2	1	0	1	0	1	0	0	0	0	0	0	#NULL!	#NULL!	#NULL!	#NULL!	#NULL!	#NULL!	#NULL!	0	#NULL!	#NULL!	#NULL!	#NULL!	#NULL!	#NULL!
60140	1	6	0	1	1999	2	2	1	0	1	25	1	0	0	0	0	0	0	2	2	15.6333	1999	2	2	1	0	1	0	1	0	0	0	0	0	0	#NULL!	#NULL!	#NULL!	#NULL!	#NULL!	#NULL!	#NULL!	0	#NULL!	#NULL!	#NULL!	#NULL!	#NULL!	#NULL!
60140	1	6	0	1	1999	2	2	1	0	1	25	1	0	0	0	0	0	0	2	2	15.6333	1999	2	2	1	0	1	0	1	0	0	0	0	0	0	#NULL!	#NULL!	#NULL!	#NULL!	#NULL!	#NULL!	#NULL!	0	#NULL!	#NULL!	#NULL!	#NULL!	#NULL!	#NULL!
60141	1	6	0	1	1997	10	2	1	0	1	16	1	0	0	0	0	0	0	2	5	16.9667	1997	10	2	1	0	1	0	1	0	0	0	0	0	0	#NULL!	#NULL!	#NULL!	#NULL!	#NULL!	#NULL!	#NULL!	0	#NULL!	#NULL!	#NULL!	#NULL!	#NULL!	#NULL!
60141	1	6	0	1	1997	10	2	1	0	1	16	1	0	0	0	0	0	0	2	5	16.9667	1997	10	2	1	0	1	0	1	0	0	0	0	0	0	#NULL!	#NULL!	#NULL!	#NULL!	#NULL!	#NULL!	#NULL!	0	#NULL!	#NULL!	#NULL!	#NULL!	#NULL!	#NULL!
60142	1	6	0	1	1999	5	2	1	0	1	0	1	0	0	0	0	0	0	2	2	15.3833	#NULL!	#NULL!	#NULL!	#NULL!	0	#NULL!	0	#NULL!	#NULL!	#NULL!	#NULL!	#NULL!	#NULL!	#NULL!	#NULL!	#NULL!	#NULL!	#NULL!	#NULL!	#NULL!	#NULL!	0	#NULL!	#NULL!	#NULL!	#NULL!	#NULL!	#NULL!
60142	1	6	0	1	1999	5	2	1	0	1	0	1	0	0	0	0	0	0	2	2	15.3833	#NULL!	#NULL!	#NULL!	#NULL!	0	#NULL!	0	#NULL!	#NULL!	#NULL!	#NULL!	#NULL!	#NULL!	#NULL!	#NULL!	#NULL!	#NULL!	#NULL!	#NULL!	#NULL!	#NULL!	0	#NULL!	#NULL!	#NULL!	#NULL!	#NULL!	#NULL!
60143	1	6	0	1	1999	12	2	1	0	1	0	1	0	0	0	0	0	0	2	2	14.8	1999	12	2	1	0	1	0	1	0	0	0	0	0	0	#NULL!	#NULL!	#NULL!	#NULL!	#NULL!	#NULL!	#NULL!	0	#NULL!	#NULL!	#NULL!	#NULL!	#NULL!	#NULL!
60143	1	6	0	1	1999	12	2	1	0	1	0	1	0	0	0	0	0	0	2	2	14.8	1999	12	2	1	0	1	0	1	0	0	0	0	0	0	#NULL!	#NULL!	#NULL!	#NULL!	#NULL!	#NULL!	#NULL!	0	#NULL!	#NULL!	#NULL!	#NULL!	#NULL!	#NULL!
60146	1	6	0	2	1998	6	2	1	0	1	0	1	0	0	0	0	0	0	2	2	16.3	1998	6	2	1	0	1	0	1	0	0	0	0	0	0	#NULL!	#NULL!	#NULL!	#NULL!	#NULL!	#NULL!	#NULL!	0	#NULL!	#NULL!	#NULL!	#NULL!	#NULL!	#NULL!
60146	1	6	0	2	1998	6	2	1	0	1	0	1	0	0	0	0	0	0	2	2	16.3	1998	6	2	1	0	1	0	1	0	0	0	0	0	0	#NULL!	#NULL!	#NULL!	#NULL!	#NULL!	#NULL!	#NULL!	0	#NULL!	#NULL!	#NULL!	#NULL!	#NULL!	#NULL!
60147	1	6	0	1	1999	8	2	1	0	1	0	1	0	0	0	0	0	0	2	3	15.1333	1999	8	2	1	0	1	0	1	0	0	0	0	0	0	#NULL!	#NULL!	#NULL!	#NULL!	#NULL!	#NULL!	#NULL!	0	#NULL!	#NULL!	#NULL!	#NULL!	#NULL!	#NULL!
60147	1	6	0	1	1999	8	2	1	0	1	0	1	0	0	0	0	0	0	2	3	15.1333	1999	8	2	1	0	1	0	1	0	0	0	0	0	0	#NULL!	#NULL!	#NULL!	#NULL!	#NULL!	#NULL!	#NULL!	0	#NULL!	#NULL!	#NULL!	#NULL!	#NULL!	#NULL!
60148	1	6	0	1	1999	10	2	1	0	1	0	1	0	0	0	0	0	0	2	3	14.9667	1999	10	2	1	0	1	0	1	0	0	0	0	0	0	#NULL!	#NULL!	#NULL!	#NULL!	#NULL!	#NULL!	#NULL!	0	#NULL!	#NULL!	#NULL!	#NULL!	#NULL!	#NULL!
60148	1	6	0	1	1999	10	2	1	0	1	0	1	0	0	0	0	0	0	2	3	14.9667	1999	10	2	1	0	1	0	1	0	0	0	0	0	0	#NULL!	#NULL!	#NULL!	#NULL!	#NULL!	#NULL!	#NULL!	0	#NULL!	#NULL!	#NULL!	#NULL!	#NULL!	#NULL!
60149	1	6	0	1	1999	1	2	1	0	1	0	1	0	0	0	0	0	0	2	2	15.7167	1999	1	2	1	0	1	0	1	0	0	0	0	0	0	#NULL!	#NULL!	#NULL!	#NULL!	#NULL!	#NULL!	#NULL!	0	#NULL!	#NULL!	#NULL!	#NULL!	#NULL!	#NULL!
60149	1	6	0	1	1999	1	2	1	0	1	0	1	0	0	0	0	0	0	2	2	15.7167	1999	1	2	1	0	1	0	1	0	0	0	0	0	0	#NULL!	#NULL!	#NULL!	#NULL!	#NULL!	#NULL!	#NULL!	0	#NULL!	#NULL!	#NULL!	#NULL!	#NULL!	#NULL!
60150	1	6	0	1	1999	1	2	1	0	1	0	0	1	0	0	1	0	0	3	5	15.7167	1999	1	2	1	0	1	0	0	1	0	0	0	0	0	#NULL!	#NULL!	#NULL!	#NULL!	#NULL!	#NULL!	#NULL!	0	#NULL!	#NULL!	#NULL!	#NULL!	#NULL!	#NULL!
60150	1	6	0	1	1999	1	2	1	0	1	0	0	1	0	0	1	0	0	3	5	15.7167	1999	1	2	1	0	1	0	0	1	0	0	0	0	0	#NULL!	#NULL!	#NULL!	#NULL!	#NULL!	#NULL!	#NULL!	0	#NULL!	#NULL!	#NULL!	#NULL!	#NULL!	#NULL!
60151	1	6	0	1	1999	6	2	1	0	1	0	1	0	0	0	0	0	0	5	5	15.3	1999	6	2	1	0	1	0	1	0	0	0	0	0	0	#NULL!	#NULL!	#NULL!	#NULL!	#NULL!	#NULL!	#NULL!	0	#NULL!	#NULL!	#NULL!	#NULL!	#NULL!	#NULL!
60151	1	6	0	1	1999	6	2	1	0	1	0	1	0	0	0	0	0	0	5	5	15.3	1999	6	2	1	0	1	0	1	0	0	0	0	0	0	#NULL!	#NULL!	#NULL!	#NULL!	#NULL!	#NULL!	#NULL!	0	#NULL!	#NULL!	#NULL!	#NULL!	#NULL!	#NULL!
60153	1	6	0	1	1999	6	2	1	0	1	0	1	0	0	0	0	0	0	3	3	15.3	1999	6	2	1	0	1	0	1	0	0	0	0	0	0	#NULL!	#NULL!	#NULL!	#NULL!	#NULL!	#NULL!	#NULL!	0	#NULL!	#NULL!	#NULL!	#NULL!	#NULL!	#NULL!
60153	1	6	0	1	1999	6	2	1	0	1	0	1	0	0	0	0	0	0	3	3	15.3	1999	6	2	1	0	1	0	1	0	0	0	0	0	0	#NULL!	#NULL!	#NULL!	#NULL!	#NULL!	#NULL!	#NULL!	0	#NULL!	#NULL!	#NULL!	#NULL!	#NULL!	#NULL!
60155	1	6	0	1	1999	4	2	1	0	1	25	1	0	0	0	0	0	0	2	2	15.4667	1999	4	2	1	0	2	0	1	0	0	0	0	0	0	#NULL!	#NULL!	#NULL!	#NULL!	#NULL!	#NULL!	#NULL!	0	#NULL!	#NULL!	#NULL!	#NULL!	#NULL!	#NULL!
60155	1	6	0	1	1999	4	2	1	0	1	25	1	0	0	0	0	0	0	2	2	15.4667	1999	4	2	1	0	2	0	1	0	0	0	0	0	0	#NULL!	#NULL!	#NULL!	#NULL!	#NULL!	#NULL!	#NULL!	0	#NULL!	#NULL!	#NULL!	#NULL!	#NULL!	#NULL!
60156	1	6	0	1	1999	8	2	1	0	1	0	1	0	0	0	0	0	0	2	3	15.1333	1999	8	2	1	0	1	0	1	0	0	0	0	0	0	#NULL!	#NULL!	#NULL!	#NULL!	#NULL!	#NULL!	#NULL!	0	#NULL!	#NULL!	#NULL!	#NULL!	#NULL!	#NULL!
60156	1	6	0	1	1999	8	2	1	0	1	0	1	0	0	0	0	0	0	2	3	15.1333	1999	8	2	1	0	1	0	1	0	0	0	0	0	0	#NULL!	#NULL!	#NULL!	#NULL!	#NULL!	#NULL!	#NULL!	0	#NULL!	#NULL!	#NULL!	#NULL!	#NULL!	#NULL!
60157	1	6	0	1	1999	9	2	2	17	1	15	1	0	0	0	0	0	0	5	5	15.05	#NULL!	#NULL!	#NULL!	#NULL!	0	#NULL!	0	#NULL!	#NULL!	#NULL!	#NULL!	#NULL!	#NULL!	#NULL!	#NULL!	#NULL!	#NULL!	#NULL!	#NULL!	#NULL!	#NULL!	0	#NULL!	#NULL!	#NULL!	#NULL!	#NULL!	#NULL!
60157	1	6	0	1	1999	9	2	2	17	1	15	1	0	0	0	0	0	0	5	5	15.05	#NULL!	#NULL!	#NULL!	#NULL!	0	#NULL!	0	#NULL!	#NULL!	#NULL!	#NULL!	#NULL!	#NULL!	#NULL!	#NULL!	#NULL!	#NULL!	#NULL!	#NULL!	#NULL!	#NULL!	0	#NULL!	#NULL!	#NULL!	#NULL!	#NULL!	#NULL!
60158	1	6	0	1	1999	4	2	1	0	1	0	1	0	0	0	0	0	0	3	2	15.4667	1999	4	2	1	0	1	0	1	0	0	0	0	0	0	#NULL!	#NULL!	#NULL!	#NULL!	#NULL!	#NULL!	#NULL!	0	#NULL!	#NULL!	#NULL!	#NULL!	#NULL!	#NULL!
60158	1	6	0	1	1999	4	2	1	0	1	0	1	0	0	0	0	0	0	3	2	15.4667	1999	4	2	1	0	1	0	1	0	0	0	0	0	0	#NULL!	#NULL!	#NULL!	#NULL!	#NULL!	#NULL!	#NULL!	0	#NULL!	#NULL!	#NULL!	#NULL!	#NULL!	#NULL!
60159	1	6	0	1	1999	11	2	1	0	1	0	1	0	0	0	0	0	0	2	3	14.8833	1999	11	2	1	0	1	0	1	0	0	0	0	0	0	#NULL!	#NULL!	#NULL!	#NULL!	#NULL!	#NULL!	#NULL!	0	#NULL!	#NULL!	#NULL!	#NULL!	#NULL!	#NULL!
60159	1	6	0	1	1999	11	2	1	0	1	0	1	0	0	0	0	0	0	2	3	14.8833	1999	11	2	1	0	1	0	1	0	0	0	0	0	0	#NULL!	#NULL!	#NULL!	#NULL!	#NULL!	#NULL!	#NULL!	0	#NULL!	#NULL!	#NULL!	#NULL!	#NULL!	#NULL!
60160	1	6	0	1	1999	4	2	1	0	1	0	1	0	0	0	0	0	0	3	2	15.4667	1999	4	2	1	0	1	0	1	0	0	0	0	0	0	#NULL!	#NULL!	#NULL!	#NULL!	#NULL!	#NULL!	#NULL!	0	#NULL!	#NULL!	#NULL!	#NULL!	#NULL!	#NULL!
60160	1	6	0	1	1999	4	2	1	0	1	0	1	0	0	0	0	0	0	3	2	15.4667	1999	4	2	1	0	1	0	1	0	0	0	0	0	0	#NULL!	#NULL!	#NULL!	#NULL!	#NULL!	#NULL!	#NULL!	0	#NULL!	#NULL!	#NULL!	#NULL!	#NULL!	#NULL!
60161	1	6	0	1	1999	6	2	1	0	1	0	1	0	0	0	0	0	0	3	4	15.3	1999	6	2	1	0	1	0	1	0	0	0	0	0	0	#NULL!	#NULL!	#NULL!	#NULL!	#NULL!	#NULL!	#NULL!	0	#NULL!	#NULL!	#NULL!	#NULL!	#NULL!	#NULL!
60161	1	6	0	1	1999	6	2	1	0	1	0	1	0	0	0	0	0	0	3	4	15.3	1999	6	2	1	0	1	0	1	0	0	0	0	0	0	#NULL!	#NULL!	#NULL!	#NULL!	#NULL!	#NULL!	#NULL!	0	#NULL!	#NULL!	#NULL!	#NULL!	#NULL!	#NULL!
60162	1	6	0	2	1997	12	2	2	24	1	28	1	0	0	0	0	0	0	2	2	16.8	1997	12	2	2	19	2	14	1	0	0	0	0	0	0	#NULL!	#NULL!	#NULL!	#NULL!	#NULL!	#NULL!	#NULL!	0	#NULL!	#NULL!	#NULL!	#NULL!	#NULL!	#NULL!
60162	1	6	0	2	1997	12	2	2	24	1	28	1	0	0	0	0	0	0	2	2	16.8	1997	12	2	2	19	2	14	1	0	0	0	0	0	0	#NULL!	#NULL!	#NULL!	#NULL!	#NULL!	#NULL!	#NULL!	0	#NULL!	#NULL!	#NULL!	#NULL!	#NULL!	#NULL!
60164	1	6	0	2	1999	5	2	1	0	1	0	1	0	0	0	0	0	0	2	2	15.3833	1999	5	2	1	0	1	0	1	0	0	0	0	0	0	#NULL!	#NULL!	#NULL!	#NULL!	#NULL!	#NULL!	#NULL!	0	#NULL!	#NULL!	#NULL!	#NULL!	#NULL!	#NULL!
60164	1	6	0	2	1999	5	2	1	0	1	0	1	0	0	0	0	0	0	2	2	15.3833	1999	5	2	1	0	1	0	1	0	0	0	0	0	0	#NULL!	#NULL!	#NULL!	#NULL!	#NULL!	#NULL!	#NULL!	0	#NULL!	#NULL!	#NULL!	#NULL!	#NULL!	#NULL!
60165	1	6	0	2	1999	4	2	2	25	1	29	1	0	0	0	0	0	0	5	5	15.4667	1999	4	2	2	20	2	6	1	0	0	0	0	0	0	#NULL!	#NULL!	#NULL!	#NULL!	#NULL!	#NULL!	#NULL!	0	#NULL!	#NULL!	#NULL!	#NULL!	#NULL!	#NULL!
60165	1	6	0	2	1999	4	2	2	25	1	29	1	0	0	0	0	0	0	5	5	15.4667	1999	4	2	2	20	2	6	1	0	0	0	0	0	0	#NULL!	#NULL!	#NULL!	#NULL!	#NULL!	#NULL!	#NULL!	0	#NULL!	#NULL!	#NULL!	#NULL!	#NULL!	#NULL!
60166	1	6	0	2	1999	4	2	1	0	1	0	0	1	0	0	0	0	0	3	2	15.4667	1999	4	2	1	0	1	0	0	1	0	0	0	0	0	#NULL!	#NULL!	#NULL!	#NULL!	#NULL!	#NULL!	#NULL!	0	#NULL!	#NULL!	#NULL!	#NULL!	#NULL!	#NULL!
60166	1	6	0	2	1999	4	2	1	0	1	0	0	1	0	0	0	0	0	3	2	15.4667	1999	4	2	1	0	1	0	0	1	0	0	0	0	0	#NULL!	#NULL!	#NULL!	#NULL!	#NULL!	#NULL!	#NULL!	0	#NULL!	#NULL!	#NULL!	#NULL!	#NULL!	#NULL!
60168	1	6	0	1	1999	12	2	1	0	1	0	1	0	0	0	0	0	0	2	2	14.8	1999	12	2	1	0	1	0	1	0	0	0	0	0	0	#NULL!	#NULL!	#NULL!	#NULL!	#NULL!	#NULL!	#NULL!	0	#NULL!	#NULL!	#NULL!	#NULL!	#NULL!	#NULL!
60168	1	6	0	1	1999	12	2	1	0	1	0	1	0	0	0	0	0	0	2	2	14.8	1999	12	2	1	0	1	0	1	0	0	0	0	0	0	#NULL!	#NULL!	#NULL!	#NULL!	#NULL!	#NULL!	#NULL!	0	#NULL!	#NULL!	#NULL!	#NULL!	#NULL!	#NULL!
60169	1	6	0	1	1999	5	2	1	0	1	0	1	0	0	0	0	0	0	3	4	15.3833	1999	5	2	1	0	1	0	1	0	0	0	0	0	0	#NULL!	#NULL!	#NULL!	#NULL!	#NULL!	#NULL!	#NULL!	0	#NULL!	#NULL!	#NULL!	#NULL!	#NULL!	#NULL!
60169	1	6	0	1	1999	5	2	1	0	1	0	1	0	0	0	0	0	0	3	4	15.3833	1999	5	2	1	0	1	0	1	0	0	0	0	0	0	#NULL!	#NULL!	#NULL!	#NULL!	#NULL!	#NULL!	#NULL!	0	#NULL!	#NULL!	#NULL!	#NULL!	#NULL!	#NULL!
60170	1	6	0	1	1999	9	2	1	0	1	0	1	0	0	0	0	0	0	2	2	15.05	1999	9	2	1	0	1	0	1	0	0	0	0	0	0	#NULL!	#NULL!	#NULL!	#NULL!	#NULL!	#NULL!	#NULL!	0	#NULL!	#NULL!	#NULL!	#NULL!	#NULL!	#NULL!
60170	1	6	0	1	1999	9	2	1	0	1	0	1	0	0	0	0	0	0	2	2	15.05	1999	9	2	1	0	1	0	1	0	0	0	0	0	0	#NULL!	#NULL!	#NULL!	#NULL!	#NULL!	#NULL!	#NULL!	0	#NULL!	#NULL!	#NULL!	#NULL!	#NULL!	#NULL!
60171	1	6	0	1	1999	6	2	1	0	1	0	1	0	0	0	0	0	0	3	3	15.3	1999	6	2	1	0	1	0	1	0	0	0	0	0	0	#NULL!	#NULL!	#NULL!	#NULL!	#NULL!	#NULL!	#NULL!	0	#NULL!	#NULL!	#NULL!	#NULL!	#NULL!	#NULL!
60171	1	6	0	1	1999	6	2	1	0	1	0	1	0	0	0	0	0	0	3	3	15.3	1999	6	2	1	0	1	0	1	0	0	0	0	0	0	#NULL!	#NULL!	#NULL!	#NULL!	#NULL!	#NULL!	#NULL!	0	#NULL!	#NULL!	#NULL!	#NULL!	#NULL!	#NULL!
60172	1	6	0	1	1999	8	2	1	0	1	0	1	0	0	0	0	0	0	5	5	15.1333	1999	8	2	1	0	1	0	0	0	0	1	0	0	0	#NULL!	#NULL!	#NULL!	#NULL!	#NULL!	#NULL!	#NULL!	0	#NULL!	#NULL!	#NULL!	#NULL!	#NULL!	#NULL!
60172	1	6	0	1	1999	8	2	1	0	1	0	1	0	0	0	0	0	0	5	5	15.1333	1999	8	2	1	0	1	0	0	0	0	1	0	0	0	#NULL!	#NULL!	#NULL!	#NULL!	#NULL!	#NULL!	#NULL!	0	#NULL!	#NULL!	#NULL!	#NULL!	#NULL!	#NULL!
60173	1	6	0	1	1999	10	2	1	0	1	25	0	1	0	0	0	0	0	2	3	14.9667	1999	10	2	1	0	2	0	0	1	0	0	0	0	0	#NULL!	#NULL!	#NULL!	#NULL!	#NULL!	#NULL!	#NULL!	0	#NULL!	#NULL!	#NULL!	#NULL!	#NULL!	#NULL!
60173	1	6	0	1	1999	10	2	1	0	1	25	0	1	0	0	0	0	0	2	3	14.9667	1999	10	2	1	0	2	0	0	1	0	0	0	0	0	#NULL!	#NULL!	#NULL!	#NULL!	#NULL!	#NULL!	#NULL!	0	#NULL!	#NULL!	#NULL!	#NULL!	#NULL!	#NULL!
60175	1	6	0	2	1998	9	2	1	0	1	0	1	0	0	0	0	0	0	5	5	16.05	1998	9	2	1	0	1	0	1	0	0	0	0	0	0	#NULL!	#NULL!	#NULL!	#NULL!	#NULL!	#NULL!	#NULL!	0	#NULL!	#NULL!	#NULL!	#NULL!	#NULL!	#NULL!
60175	1	6	0	2	1998	9	2	1	0	1	0	1	0	0	0	0	0	0	5	5	16.05	1998	9	2	1	0	1	0	1	0	0	0	0	0	0	#NULL!	#NULL!	#NULL!	#NULL!	#NULL!	#NULL!	#NULL!	0	#NULL!	#NULL!	#NULL!	#NULL!	#NULL!	#NULL!
60176	1	6	0	2	1999	4	2	1	0	1	0	0	0	0	1	0	0	0	5	5	15.4667	1999	4	2	1	0	1	0	0	0	0	1	0	0	0	#NULL!	#NULL!	#NULL!	#NULL!	#NULL!	#NULL!	#NULL!	0	#NULL!	#NULL!	#NULL!	#NULL!	#NULL!	#NULL!
60176	1	6	0	2	1999	4	2	1	0	1	0	0	0	0	1	0	0	0	5	5	15.4667	1999	4	2	1	0	1	0	0	0	0	1	0	0	0	#NULL!	#NULL!	#NULL!	#NULL!	#NULL!	#NULL!	#NULL!	0	#NULL!	#NULL!	#NULL!	#NULL!	#NULL!	#NULL!
60177	1	6	0	2	1999	10	2	1	0	1	0	1	0	0	0	0	0	0	2	2	14.9667	1999	10	2	1	0	1	0	1	0	0	0	0	0	0	#NULL!	#NULL!	#NULL!	#NULL!	#NULL!	#NULL!	#NULL!	0	#NULL!	#NULL!	#NULL!	#NULL!	#NULL!	#NULL!
60177	1	6	0	2	1999	10	2	1	0	1	0	1	0	0	0	0	0	0	2	2	14.9667	1999	10	2	1	0	1	0	1	0	0	0	0	0	0	#NULL!	#NULL!	#NULL!	#NULL!	#NULL!	#NULL!	#NULL!	0	#NULL!	#NULL!	#NULL!	#NULL!	#NULL!	#NULL!
60178	1	6	0	2	1999	7	2	1	0	1	0	1	0	0	0	0	0	0	2	2	15.2167	1999	7	2	1	0	1	0	1	0	0	0	0	0	0	#NULL!	#NULL!	#NULL!	#NULL!	#NULL!	#NULL!	#NULL!	0	#NULL!	#NULL!	#NULL!	#NULL!	#NULL!	#NULL!
60178	1	6	0	2	1999	7	2	1	0	1	0	1	0	0	0	0	0	0	2	2	15.2167	1999	7	2	1	0	1	0	1	0	0	0	0	0	0	#NULL!	#NULL!	#NULL!	#NULL!	#NULL!	#NULL!	#NULL!	0	#NULL!	#NULL!	#NULL!	#NULL!	#NULL!	#NULL!
60401	1	6	0	#NULL!	#NULL!	#NULL!	#NULL!	#NULL!	0	#NULL!	0	#NULL!	#NULL!	#NULL!	#NULL!	#NULL!	#NULL!	#NULL!	#NULL!	#NULL!	#NULL!	1999	5	2	1	0	1	0	1	0	0	0	0	0	0	#NULL!	#NULL!	#NULL!	#NULL!	#NULL!	#NULL!	#NULL!	0	#NULL!	#NULL!	#NULL!	#NULL!	#NULL!	#NULL!
60401	1	6	0	#NULL!	#NULL!	#NULL!	#NULL!	#NULL!	0	#NULL!	0	#NULL!	#NULL!	#NULL!	#NULL!	#NULL!	#NULL!	#NULL!	#NULL!	#NULL!	#NULL!	1999	5	2	1	0	1	0	1	0	0	0	0	0	0	#NULL!	#NULL!	#NULL!	#NULL!	#NULL!	#NULL!	#NULL!	0	#NULL!	#NULL!	#NULL!	#NULL!	#NULL!	#NULL!
402001	1	4	0	#NULL!	#NULL!	#NULL!	#NULL!	#NULL!	0	#NULL!	0	#NULL!	#NULL!	#NULL!	#NULL!	#NULL!	#NULL!	#NULL!	#NULL!	#NULL!	#NULL!	1998	4	2	1	0	1	0	0	0	0	1	0	0	0	#NULL!	#NULL!	#NULL!	#NULL!	#NULL!	#NULL!	#NULL!	0	#NULL!	#NULL!	#NULL!	#NULL!	#NULL!	#NULL!
402001	1	4	0	#NULL!	#NULL!	#NULL!	#NULL!	#NULL!	0	#NULL!	0	#NULL!	#NULL!	#NULL!	#NULL!	#NULL!	#NULL!	#NULL!	#NULL!	#NULL!	#NULL!	1998	4	2	1	0	1	0	0	0	0	1	0	0	0	#NULL!	#NULL!	#NULL!	#NULL!	#NULL!	#NULL!	#NULL!	0	#NULL!	#NULL!	#NULL!	#NULL!	#NULL!	#NULL!
402002	1	4	0	#NULL!	#NULL!	#NULL!	#NULL!	#NULL!	0	#NULL!	0	#NULL!	#NULL!	#NULL!	#NULL!	#NULL!	#NULL!	#NULL!	#NULL!	#NULL!	#NULL!	1996	12	2	1	0	2	0	0	0	0	1	0	0	0	#NULL!	#NULL!	#NULL!	#NULL!	#NULL!	#NULL!	#NULL!	0	#NULL!	#NULL!	#NULL!	#NULL!	#NULL!	#NULL!
402002	1	4	0	#NULL!	#NULL!	#NULL!	#NULL!	#NULL!	0	#NULL!	0	#NULL!	#NULL!	#NULL!	#NULL!	#NULL!	#NULL!	#NULL!	#NULL!	#NULL!	#NULL!	1996	12	2	1	0	2	0	0	0	0	1	0	0	0	#NULL!	#NULL!	#NULL!	#NULL!	#NULL!	#NULL!	#NULL!	0	#NULL!	#NULL!	#NULL!	#NULL!	#NULL!	#NULL!
403001	1	4	0	#NULL!	#NULL!	#NULL!	#NULL!	#NULL!	0	#NULL!	0	#NULL!	#NULL!	#NULL!	#NULL!	#NULL!	#NULL!	#NULL!	#NULL!	#NULL!	#NULL!	1997	8	2	1	0	1	0	1	0	0	0	0	0	0	#NULL!	#NULL!	#NULL!	#NULL!	#NULL!	#NULL!	#NULL!	0	#NULL!	#NULL!	#NULL!	#NULL!	#NULL!	#NULL!
403001	1	4	0	#NULL!	#NULL!	#NULL!	#NULL!	#NULL!	0	#NULL!	0	#NULL!	#NULL!	#NULL!	#NULL!	#NULL!	#NULL!	#NULL!	#NULL!	#NULL!	#NULL!	1997	8	2	1	0	1	0	1	0	0	0	0	0	0	#NULL!	#NULL!	#NULL!	#NULL!	#NULL!	#NULL!	#NULL!	0	#NULL!	#NULL!	#NULL!	#NULL!	#NULL!	#NULL!
403002	1	4	0	#NULL!	#NULL!	#NULL!	#NULL!	#NULL!	0	#NULL!	0	#NULL!	#NULL!	#NULL!	#NULL!	#NULL!	#NULL!	#NULL!	#NULL!	#NULL!	#NULL!	1998	5	2	2	21	3	0	1	0	0	0	0	0	0	#NULL!	#NULL!	#NULL!	#NULL!	#NULL!	#NULL!	#NULL!	0	#NULL!	#NULL!	#NULL!	#NULL!	#NULL!	#NULL!
403002	1	4	0	#NULL!	#NULL!	#NULL!	#NULL!	#NULL!	0	#NULL!	0	#NULL!	#NULL!	#NULL!	#NULL!	#NULL!	#NULL!	#NULL!	#NULL!	#NULL!	#NULL!	1998	5	2	2	21	3	0	1	0	0	0	0	0	0	#NULL!	#NULL!	#NULL!	#NULL!	#NULL!	#NULL!	#NULL!	0	#NULL!	#NULL!	#NULL!	#NULL!	#NULL!	#NULL!
403003	1	4	0	#NULL!	#NULL!	#NULL!	#NULL!	#NULL!	0	#NULL!	0	#NULL!	#NULL!	#NULL!	#NULL!	#NULL!	#NULL!	#NULL!	#NULL!	#NULL!	#NULL!	1999	5	2	1	0	1	0	0	0	0	1	1	0	0	#NULL!	#NULL!	#NULL!	#NULL!	#NULL!	#NULL!	#NULL!	0	#NULL!	#NULL!	#NULL!	#NULL!	#NULL!	#NULL!
403003	1	4	0	#NULL!	#NULL!	#NULL!	#NULL!	#NULL!	0	#NULL!	0	#NULL!	#NULL!	#NULL!	#NULL!	#NULL!	#NULL!	#NULL!	#NULL!	#NULL!	#NULL!	1999	5	2	1	0	1	0	0	0	0	1	1	0	0	#NULL!	#NULL!	#NULL!	#NULL!	#NULL!	#NULL!	#NULL!	0	#NULL!	#NULL!	#NULL!	#NULL!	#NULL!	#NULL!
404001	1	4	0	#NULL!	#NULL!	#NULL!	#NULL!	#NULL!	0	#NULL!	0	#NULL!	#NULL!	#NULL!	#NULL!	#NULL!	#NULL!	#NULL!	#NULL!	#NULL!	#NULL!	1998	4	2	1	0	1	0	1	0	0	0	0	0	0	#NULL!	#NULL!	#NULL!	#NULL!	#NULL!	#NULL!	#NULL!	0	#NULL!	#NULL!	#NULL!	#NULL!	#NULL!	#NULL!
404001	1	4	0	#NULL!	#NULL!	#NULL!	#NULL!	#NULL!	0	#NULL!	0	#NULL!	#NULL!	#NULL!	#NULL!	#NULL!	#NULL!	#NULL!	#NULL!	#NULL!	#NULL!	1998	4	2	1	0	1	0	1	0	0	0	0	0	0	#NULL!	#NULL!	#NULL!	#NULL!	#NULL!	#NULL!	#NULL!	0	#NULL!	#NULL!	#NULL!	#NULL!	#NULL!	#NULL!
404002	1	4	0	#NULL!	#NULL!	#NULL!	#NULL!	#NULL!	0	#NULL!	0	#NULL!	#NULL!	#NULL!	#NULL!	#NULL!	#NULL!	#NULL!	#NULL!	#NULL!	#NULL!	1999	10	2	1	0	1	0	1	0	0	0	0	0	0	#NULL!	#NULL!	#NULL!	#NULL!	#NULL!	#NULL!	#NULL!	0	#NULL!	#NULL!	#NULL!	#NULL!	#NULL!	#NULL!
404002	1	4	0	#NULL!	#NULL!	#NULL!	#NULL!	#NULL!	0	#NULL!	0	#NULL!	#NULL!	#NULL!	#NULL!	#NULL!	#NULL!	#NULL!	#NULL!	#NULL!	#NULL!	1999	10	2	1	0	1	0	1	0	0	0	0	0	0	#NULL!	#NULL!	#NULL!	#NULL!	#NULL!	#NULL!	#NULL!	0	#NULL!	#NULL!	#NULL!	#NULL!	#NULL!	#NULL!
[truncated: 41 more columns]
